# Supplementary material for: Inhibition of autocrine HGF maturation overcomes cetuximab resistance in colorectal cancer
Source: Cell Mol Life Sci. 2024 Jan 12;81(1):28. doi: 10.1007/s00018-023-05071-5 (PMC10784391; doi:10.1007/s00018-023-05071-5)
Supplement: Supplementary file 3 — Supplementary file3 (CSV 249 KB) [file 18_2023_5071_MOESM3_ESM.csv]

	Feature_chr	Feature_start	Feature_end	Feature_gene_biotype	Feature_gene_name	CC_1	CC_2	CC_3	CC_HGF_1	CC_HGF_2	CC_HGF_3	baseMean	log2FoldChange	lfcSE	stat	pvalue	padj	FoldChange	baseMean_CC	baseMean_CC_HGF
ENSG00000001626.10	chr7	117105838	117356025	protein_coding	CFTR	3990	4629	4009	68	66	83	2116.42323695242	-5.84676495747854	0.149443249263199	-39.1236471791457	0	0	0.0173759424778494	4160.53170865161	72.314765253233
ENSG00000120875.4	chr8	29190581	29208185	protein_coding	DUSP4	259	347	406	11283	12490	13315	6347.10833209122	5.22376037925493	0.119037060599225	43.8834792539304	0	0	37.3687494452321	330.304714367486	12363.911949815
ENSG00000164379.4	chr6	1312675	1314992	protein_coding	FOXQ1	1033	1211	1260	9419	12012	11522	6058.60309803971	3.25202755203787	0.0985888180292174	32.9857646845316	1.29969784287075e-238	9.4145779411414e-235	9.52703673688465	1151.11401767201	10966.0921784074
ENSG00000141448.4	chr18	19749404	19782491	protein_coding	GATA6	1669	2084	1861	27	19	20	932.968867353243	-6.38526234827601	0.215377670036809	-29.646816901607	3.72760564211631e-193	2.02511495522074e-189	0.0119631212091352	1843.55697084843	22.3807638580617
ENSG00000198729.4	chr6	150464212	150571493	protein_coding	PPP1R14C	515	626	550	3685	4003	4503	2308.14691096773	2.86886618210816	0.101559187761038	28.2482190469896	1.49687642621772e-175	6.50572432362746e-172	7.30490839828045	555.998503987792	4060.29531794767
ENSG00000125266.6	chr13	107142079	107187462	protein_coding	EFNB2	506	528	504	4446	5261	4892	2691.4271220768	3.26346329642433	0.116214176378044	28.0814561367134	1.65031601851349e-173	5.97716956638611e-170	9.60285435357078	508.206165165886	4874.64807898772
ENSG00000123095.5	chr12	26272959	26278060	protein_coding	BHLHE41	337	542	463	5104	7100	7876	3536.50148987809	3.92344603126214	0.13994795545739	28.0350364422202	6.08041071386218e-173	1.88762007461342e-169	15.1731217198928	436.803439681312	6636.19954007487
ENSG00000165556.9	chr13	28536274	28545276	protein_coding	CDX2	172	360	338	6504	8103	10799	4330.33407914772	4.89723995643747	0.186249412831174	26.2939887003916	2.24665028679868e-152	6.10274467280277e-149	29.7999903096013	280.50840870819	8380.15974958724
ENSG00000135862.5	chr1	182992595	183114727	protein_coding	LAMC1	4398	5552	4506	512	636	674	2677.95575513173	-2.97207946774598	0.113681415752036	-26.143934328094	1.15516891550265e-150	2.78921952253202e-147	0.127442690275596	4750.77130395526	605.140206308187
ENSG00000205922.4	chr19	1752372	1780987	protein_coding	ONECUT3	235	285	299	4692	3917	3954	2253.17719948687	3.97873522399096	0.155103040640294	25.652206478777	3.99504555603455e-145	8.68163349781867e-142	15.7658956304685	268.675677501789	4237.67872147196
ENSG00000162078.7	chr16	2880170	2888967	protein_coding	ZG16B	29	43	39	1014	943	1408	576.603639328986	4.94140951707675	0.210690572974526	23.4533963590018	1.22052294072844e-121	2.41119854772452e-118	30.7264569925902	36.2104849358995	1116.99679372207
ENSG00000120149.7	chr5	174151536	174157896	protein_coding	MSX2	1089	1059	1079	5798	6800	6866	3777.1661363503	2.60315678333988	0.112488259033132	23.1415865594751	1.76693327732293e-118	3.19976892079205e-115	6.07614704215799	1068.32994014505	6486.00233255554
ENSG00000169174.9	chr1	55505221	55530525	protein_coding	PCSK9	9597	8870	8282	667	969	918	4866.4107634408	-3.39102190099019	0.146690091102092	-23.1169118207865	3.12994827921555e-118	5.23206969658717e-115	0.0953236562463229	8886.15965400489	846.661872876704
ENSG00000099250.13	chr10	33466420	33625190	protein_coding	NRP1	1890	2386	1616	16014	17005	16971	9330.72628541625	3.10734844112401	0.13957090842557	22.2635825486591	8.3315977533795e-110	1.29324250556207e-106	8.61797217932081	1940.44719736153	16721.005373471
ENSG00000168916.11	chr5	123972608	124084500	protein_coding	ZNF608	1090	1126	853	43	44	47	531.293905890911	-4.50812816019292	0.212440615056695	-21.2206510463633	6.15656658889397e-100	8.919223236217e-97	0.0439458834407041	1017.79631058131	44.7915012005162
ENSG00000196352.9	chr1	207494853	207534311	protein_coding	CD55	4728	5981	5840	19425	19372	22919	13005.4473829513	1.92369655710706	0.0921721466117586	20.8706928049526	9.8890189273076e-97	1.34311418943326e-93	3.79393919518295	5425.50731280851	20585.3874530941
ENSG00000261505.1	chr16	1367892	1372846	antisense	LA16c-358B7.3	432	638	697	3617	3752	4016	2189.4078511393	2.72316774893931	0.13079326022492	20.8203981172759	2.82826033590431e-96	3.61534855056097e-93	6.60321100987367	575.272602845527	3803.54309943308
ENSG00000101188.4	chr20	61340189	61394123	protein_coding	NTSR1	600	873	880	3526	4404	4893	2509.74235106416	2.46947410792706	0.120483459731986	20.4963744684985	2.31943756654663e-93	2.80020543103471e-90	5.53841863671272	767.180515761385	4252.30418636694
ENSG00000019991.11	chr7	81328322	81399754	protein_coding	HGF	11	2	8	28853	25625	24320	13286.2963790545	11.8749809423709	0.583138205448653	20.36392201954	3.49458738811089e-92	3.99688834373883e-89	3755.99894486204	7.22001146004785	26565.3727466489
ENSG00000157557.7	chr21	40177231	40196879	protein_coding	ETS2	22027	27576	25503	6468	7770	7496	15948.045384549	-1.76639784934515	0.0872765519545766	-20.2390883895651	4.43292805638297e-91	4.81659797966291e-88	0.293941741624015	24650.1933610804	7245.89740801761
ENSG00000135919.8	chr2	224839829	224904036	protein_coding	SERPINE2	1295	1747	1571	9905	8527	9167	5395.98109908542	2.61923353090319	0.129899514787908	20.1635359083498	2.04716593283647e-90	2.11842680411759e-87	6.14423557363683	1510.24858030004	9281.71361787081
ENSG00000166224.12	chr10	72575717	72640930	protein_coding	SGPL1	44208	52694	50234	14221	16721	17359	32222.1820002301	-1.58851888795533	0.0788787242732256	-20.1387497400808	3.377548025566e-90	3.33624982470794e-87	0.332512645359682	48363.1784423725	16081.1855580877
ENSG00000155130.5	chr6	114178541	114184648	protein_coding	MARCKS	2336	2065	2184	253	248	295	1226.4793246596	-3.04181029285393	0.151306938637948	-20.103574365036	6.86653133819711e-90	6.4876779352331e-87	0.121429403249091	2187.33355814934	265.625091169858
ENSG00000181333.11	chr11	93754527	93846917	protein_coding	HEPHL1	108	143	153	838	942	1037	534.893072938214	2.82511854000108	0.144416237552118	19.5623330720102	3.23912018576733e-85	2.93288836487124e-82	7.08672241417537	132.06941395661	937.716731919819
ENSG00000160181.4	chr21	43766466	43771237	protein_coding	TFF2	130	159	139	973	943	1140	580.19877539447	2.85785192412283	0.146636401602768	19.4893757135738	1.3511938227507e-84	1.17451171848782e-81	7.24935140629178	140.700693587509	1019.69685720143
ENSG00000137440.3	chr4	15937192	15940363	protein_coding	FGFBP1	1340	1620	1569	6170	9306	10064	4956.66905529157	2.50204702996585	0.12974809811396	19.2838821249484	7.33586663430628e-83	6.13137376269653e-80	5.66488641771445	1487.53882865399	8425.79928192915
ENSG00000116667.8	chr1	184356192	184598154	protein_coding	C1orf21	1549	1775	1562	281	329	322	960.551642253949	-2.37307666453617	0.124641829695168	-19.0391674315109	8.08018453490079e-81	6.5033514862196e-78	0.1930335252361	1610.23938007379	310.863904434104
ENSG00000165376.6	chrX	106143394	106174091	protein_coding	CLDN2	1921	3198	3070	175	295	318	1459.09350538057	-3.35640373371083	0.178585775539952	-18.7943509137992	8.4001557214407e-79	6.51942085652242e-76	0.0976386573239849	2659.0459499287	259.141060832443
ENSG00000205413.3	chr7	92728829	92747336	protein_coding	SAMD9	618	823	669	2642	2894	3007	1771.5408116079	2.04234866419194	0.110194139952482	18.5340950532636	1.09618258733795e-76	8.21418751911758e-74	4.11915571288672	691.965605911016	2851.11601730478
ENSG00000138642.10	chr4	89299891	89364263	protein_coding	HERC6	1348	1802	1726	4644	5342	5776	3420.5625896378	1.7164445698177	0.0927104388255546	18.5140378102124	1.59114203213948e-76	1.1525702500141e-73	3.28625531418146	1595.66163084907	5245.46354842653
ENSG00000164418.15	chr6	101846664	102517958	protein_coding	GRIK2	190	186	166	1102	1222	1225	682.447566771295	2.72536907876116	0.147434022141233	18.4853471348047	2.70949597199403e-76	1.89935667636781e-73	6.61329418079601	179.742929453969	1185.15220408862
ENSG00000104368.13	chr8	42032236	42065242	protein_coding	PLAT	28875	43402	30931	5624	7130	7594	20245.7745528177	-2.32082813350291	0.127272772779783	-18.2350716717595	2.71897307135765e-74	1.84643761917728e-71	0.200152545171981	33738.8788002449	6752.67030539043
ENSG00000117707.11	chr1	214156524	214214595	protein_coding	PROX1	325	367	264	2253	2351	2184	1296.28857498984	2.84997430635303	0.156622979967274	18.1963994488454	5.51133925554031e-74	3.62930040491353e-71	7.20987529562087	316.071023727067	2276.50612625262
ENSG00000148841.11	chr10	106071894	106098162	protein_coding	ITPRIP	1275	1817	1632	204	311	283	903.948549170805	-2.54372343278798	0.144377885579086	-17.6185114679118	1.77617250522377e-69	1.13523543267699e-66	0.171499534689384	1543.46265592469	264.434442416917
ENSG00000250920.1	chr4	104472084	104480284	lincRNA	RP11-297P16.4	16	13	10	420	476	446	230.865704231423	5.12404836075013	0.291464820769116	17.5803321554513	3.48528618580181e-69	2.16396440296169e-66	34.8732365610977	13.0665616708669	448.66484679198
ENSG00000144824.15	chr3	111451344	111695364	protein_coding	PHLDB2	3653	2955	2725	217	356	260	1697.89115984508	-3.49241142137347	0.199063986140734	-17.5441650148832	6.59144568642768e-69	3.97885295032666e-66	0.0888544954173736	3118.80230117621	276.980018513947
ENSG00000112837.12	chr6	85397069	85474237	protein_coding	TBX18	611	482	512	8	8	8	271.852373513866	-6.06316248232794	0.361170474869785	-16.7875363691175	3.0108628477465e-63	1.76835298768592e-60	0.0149556820682051	535.660417156669	8.04432987106346
ENSG00000137673.4	chr11	102391239	102401484	protein_coding	MMP7	1287	1250	1189	200	193	234	722.055473369582	-2.56125747946609	0.152701451217729	-16.7729740551983	3.84759319685879e-63	2.16613455344645e-60	0.169427800174491	1234.8859972522	209.224949486963
ENSG00000169213.6	chr1	52373628	52456436	protein_coding	RAB3B	2620	2754	2346	509	522	614	1551.27543802155	-2.21981457084554	0.132349558081089	-16.7723610341448	3.88749931362623e-63	2.16613455344645e-60	0.214668948670991	2554.3056336643	548.245242378807
ENSG00000008513.10	chr8	134467091	134584183	protein_coding	ST3GAL1	384	429	472	2428	2229	2108	1350.36762658051	2.43034905145996	0.147021977514164	16.5305153185402	2.21244055815387e-61	1.20196364423105e-58	5.39023828571382	422.584720691228	2278.15053246979
ENSG00000154856.8	chr18	10454625	10489945	protein_coding	APCDD1	1156	2161	1679	8034	8429	9440	5128.96491363745	2.41476746023949	0.14615909641681	16.5214996496226	2.56929325653029e-61	1.36178809165023e-58	5.33233515049446	1619.17898837081	8638.75083890409
ENSG00000140320.7	chr15	40731920	40760441	protein_coding	BAHD1	2283	2352	2372	508	630	564	1441.33129423907	-2.02686428729818	0.12387075520895	-16.3627345605441	3.52918116983968e-60	1.82601514289967e-57	0.245387848236913	2314.66634810375	567.996240374389
ENSG00000133424.16	chr22	33558212	34318829	protein_coding	LARGE	485	548	405	19	13	7	244.359175017512	-5.17705519874852	0.317390419030834	-16.3113153023236	8.20076824459589e-60	4.14443941217007e-57	0.0276408310219982	475.257087120569	13.4612629144541
ENSG00000139289.9	chr12	76419227	76427712	protein_coding	PHLDA1	4471	4715	4498	12635	14590	14550	9226.37276982661	1.62443798564733	0.100173361285777	16.2162671272765	3.87012659493242e-59	1.91140275078355e-56	3.08322032164771	4519.74868726337	13932.9968523899
ENSG00000160712.8	chr1	154377669	154441926	protein_coding	IL6R	192	241	218	816	1035	1029	585.658169817783	2.16396090639802	0.133917666981201	16.1588904225892	9.83153510582304e-59	4.7477575418809e-56	4.48143541889739	213.700724691472	957.615614944094
ENSG00000125726.6	chr19	6583194	6604114	protein_coding	CD70	693	1035	829	108	118	159	481.283178307514	-2.70925684668816	0.167762181399359	-16.1493897139949	1.14690782910147e-58	5.4181421813487e-56	0.152908779976873	835.066552615856	127.499803999173
ENSG00000226145.3	chr17	16721297	16725893	pseudogene	AC022596.6	17	38	49	426	606	663	296.697968600241	4.05198466440642	0.252130493320857	16.0709821768759	4.07576981491619e-58	1.88447986910519e-55	16.5870412980579	33.3870760894953	560.008861110986
ENSG00000103018.12	chr16	69458428	69500169	protein_coding	CYB5B	14362	16204	16367	5449	6280	6434	10750.5065307829	-1.35150446371232	0.0845089316078163	-15.992445271753	1.44255692758379e-57	6.53087595694235e-55	0.391883174228833	15447.4729365558	6053.54012500995
ENSG00000136425.8	chr15	78396948	78423886	protein_coding	CIB2	1234	1747	1908	248	266	365	942.568024390356	-2.45195913771247	0.153558844304157	-15.9675539941928	2.1505539803672e-57	9.5374874586448e-55	0.182762357460838	1594.02115994892	291.114888831793
ENSG00000146674.10	chr7	45951949	45961473	protein_coding	IGFBP3	341	318	341	2060	1910	1769	1132.21620859082	2.54595446840073	0.16111690464199	15.8019077765798	3.01841847919071e-56	1.31186503942586e-53	5.8399437305035	331.361477366845	1933.07093981479
ENSG00000108244.12	chr17	39078948	39093886	protein_coding	KRT23	53	67	89	491	646	585	320.802424869534	3.06711623120184	0.195819466921861	15.6629791685917	2.70904235148532e-55	1.15431763412015e-52	8.38096420474525	68.2365102040401	573.368339535029
ENSG00000162878.8	chr2	42275160	42285668	protein_coding	PKDCC	1593	2855	2919	341	385	436	1385.64772284939	-2.62586556119422	0.167877433242832	-15.6415636722058	3.79298616278982e-55	1.58510350583818e-52	0.162007716807308	2384.87244786935	386.422997829426
ENSG00000163636.6	chr3	63996225	64009658	protein_coding	PSMD6	6286	6694	6635	16254	18318	18504	12091.5035946047	1.45233447719994	0.094410834620896	15.3831335463959	2.12413776859945e-53	8.56812580958235e-51	2.73650497085486	6472.58892554438	17710.418263665
ENSG00000139874.5	chr14	38677204	38682272	protein_coding	SSTR1	716	951	715	89	138	130	450.041533707293	-2.72349609289687	0.17704604389341	-15.382981923824	2.12911874150958e-53	8.56812580958235e-51	0.151407009970363	781.954967853116	118.128099561471
ENSG00000198959.7	chr20	36756863	36794980	protein_coding	TGM2	15747	24973	20531	4871	5391	6515	12763.1775723372	-1.84038160219647	0.119942474302785	-15.3438689079448	3.89285485830151e-53	1.53810234410455e-50	0.279247911864536	19954.2228158465	5572.13232882793
ENSG00000204219.5	chr1	23707554	23751233	protein_coding	TCEA3	1942	2287	2514	441	498	686	1375.1327270887	-2.04114943382046	0.134864979859047	-15.1347624561524	9.55250034834544e-52	3.70688187624812e-49	0.24297007894071	2213.08102238236	537.184431795037
ENSG00000242837.1	chr14	103707829	103708309	pseudogene	RPL21P13	2	18	16	321	362	512	203.01099535421	5.08191826783888	0.339387478495545	14.9737942317916	1.08925446061987e-50	4.15273485679482e-48	33.8695817879787	11.291366999488	394.730623708932
ENSG00000078114.14	chr10	21068902	21463116	protein_coding	NEBL	931	840	742	3690	3938	3962	2355.75887585462	2.21339145514391	0.148015380736042	14.9537936134562	1.471236984295e-50	5.51231912167492e-48	4.6376419962788	836.390918999541	3875.12683270969
ENSG00000189190.7	chr19	53267448	53290044	protein_coding	ZNF600	109	149	149	574	796	763	420.459001159617	2.41005829761084	0.161576387363005	14.9159065686763	2.59725582713286e-50	9.56626548803799e-48	5.31495802325323	133.009726540098	707.908275779136
ENSG00000105329.5	chr19	41807492	41859816	protein_coding	TGFB1	11629	15224	15735	3679	3853	5199	9078.10078977492	-1.72251880046283	0.115822689495637	-14.872032483132	5.00698788712587e-50	1.81344756291887e-47	0.303019217920977	13934.1797643209	4222.02181522896
ENSG00000092969.7	chr1	218519577	218617961	protein_coding	TGFB2	327	218	189	2497	2426	2280	1334.35427954432	3.29359590106814	0.222064430525565	14.8317130000203	9.13711826264686e-50	3.25506093386195e-47	9.80553196588813	247.63060142147	2421.07795766717
ENSG00000129451.7	chr19	51515995	51523431	protein_coding	KLK10	931	1239	1287	3492	3407	3865	2364.01563725149	1.66954270143807	0.112673118832808	14.8175777748324	1.12778402099466e-49	3.95288299358628e-47	3.18113743349067	1130.32873126042	3597.70254324255
ENSG00000148143.8	chr9	109625378	109775915	protein_coding	ZNF462	2271	2406	2103	577	597	667	1428.04194669127	-1.86751825198096	0.126207817827225	-14.797167751823	1.52781644573929e-49	5.26999669561277e-47	0.274044435878247	2241.75924828444	614.324645098105
ENSG00000086548.8	chr19	42254885	42276113	protein_coding	CEACAM6	22	7	23	578	437	449	256.497787556087	4.83916239187735	0.328264324897422	14.7416640336702	3.48100617604083e-49	1.18196476893036e-46	28.624178655397	17.5665331341574	495.429041978017
ENSG00000171812.6	chr1	36560837	36590821	protein_coding	COL8A2	2343	3358	3089	553	741	904	1797.90016890867	-1.98360112265512	0.135343737703439	-14.6560244035932	1.23283136213928e-48	4.12163974317673e-46	0.252857920886023	2870.54703458629	725.253303231046
ENSG00000075340.18	chr2	70834750	70995357	protein_coding	ADD2	814	737	750	79	95	140	433.702705303988	-2.87981320963916	0.196812298494606	-14.6322827977037	1.74821562278684e-48	5.75613237860315e-46	0.135859446836038	764.034839917417	103.37057069056
ENSG00000115828.11	chr2	37571717	37600465	protein_coding	QPCT	357	421	401	43	46	60	218.564577807659	-2.96825919487837	0.202897786392344	-14.6293325701378	1.82569299674806e-48	5.9215126137809e-46	0.127780607174546	387.699802989376	49.4293526259414
ENSG00000169067.2	chr5	56775846	56778636	protein_coding	ACTBL2	58	136	100	635	925	921	457.951676222003	3.10944157918956	0.212995782532205	14.5986063302423	2.86645264336017e-48	9.16042388130293e-46	8.63048466263554	94.6363774779665	821.266974966039
ENSG00000125657.3	chr19	6531010	6535931	protein_coding	TNFSF9	10075	12355	10200	3600	3804	4006	7272.34062894334	-1.4938951982374	0.10291448254959	-14.515888932518	9.61036994918045e-48	3.02670941109624e-45	0.355052630803756	10733.4486759665	3811.23258192016
ENSG00000108960.3	chr17	53469974	53499353	protein_coding	MMD	6328	8140	6109	1900	1874	2108	4364.67448949251	-1.78296819629705	0.122965340043582	-14.4997622554869	1.21570226786409e-47	3.77406085470779e-45	0.290584932651196	6763.64550970828	1965.70346927673
ENSG00000165092.8	chr9	75515578	75695358	protein_coding	ALDH1A1	1113	1124	970	199	237	218	640.529282112579	-2.28273548834958	0.15837180510627	-14.4137745150902	4.23896481211238e-47	1.29742175115513e-44	0.20550772228686	1062.66829990699	218.390264318171
ENSG00000002726.15	chr7	150521715	150558592	protein_coding	AOC1	1198	1630	1543	3566	3760	4416	2669.71215400261	1.4508452503908	0.100841740086317	14.3873484248579	6.21327055277863e-47	1.87528586642267e-44	2.733681661829	1429.67336008273	3909.75094792248
ENSG00000185585.15	chr9	127539437	127577164	protein_coding	OLFML2A	2193	2783	2418	565	704	873	1567.73540007959	-1.77610115766592	0.123913034111702	-14.3334490225205	1.35234080874822e-46	4.02571481026132e-44	0.291971375734518	2427.39848992276	708.072310236421
ENSG00000255248.2	chr11	121899063	121987031	sense_overlapping	RP11-166D19.1	1	2	2	835	1393	1447	605.884840680407	9.52705410928784	0.670202069557683	14.2151964937611	7.37441608419999e-46	2.16558697196959e-43	737.783701980528	1.61347178479963	1210.15620957601
ENSG00000054793.9	chr20	50213053	50385173	protein_coding	ATP9A	416	521	593	54	58	91	283.854572041957	-2.8977859875589	0.205196008244941	-14.1220387879078	2.77835373548754e-45	8.05018733678396e-43	0.134177438488644	500.76514529907	66.9439987848431
ENSG00000118263.10	chr2	207938861	208031991	protein_coding	KLF7	633	851	847	153	187	212	472.682651590934	-2.05657410466538	0.145764140934155	-14.1089165791083	3.34680226892816e-45	9.56965264553657e-43	0.24038618558488	762.291222647274	183.074080534593
ENSG00000108753.8	chr17	36046435	36105237	protein_coding	HNF1B	2312	2879	2787	922	1046	1156	1828.43483531827	-1.33217754334849	0.0946671829183288	-14.0722212521923	5.6273690767577e-45	1.58816048580547e-42	0.397168320048797	2617.40546844447	1039.46420219207
ENSG00000166073.4	chr15	40091233	40213093	protein_coding	GPR176	452	595	591	103	90	105	318.005788348877	-2.42808917461582	0.173816046066916	-13.9693039253755	2.39960436346944e-44	6.68535928494287e-42	0.185811387486428	536.093727980056	99.9178487176974
ENSG00000165821.7	chr14	21989232	22005350	protein_coding	SALL2	434	501	432	66	46	59	254.079711182679	-2.9733531693017	0.213326988282545	-13.9380075312533	3.72185945883993e-44	1.02379402405127e-41	0.12733022553809	450.499894780546	57.6595275848119
ENSG00000119125.12	chr9	74729511	74872109	protein_coding	GDA	34250	50839	37532	8800	12404	12846	25679.9745300387	-1.83061843669511	0.131855892271649	-13.8834784335893	7.97765163501127e-44	2.16702934600537e-41	0.281144077965907	40089.4654894385	11270.483570639
ENSG00000260549.1	chr16	56651388	56652730	pseudogene	MT1L	381	422	478	57	71	76	244.478461464595	-2.63437329505351	0.190598473705471	-13.8215865208048	1.88861026281608e-43	5.06683822484644e-41	0.161055150654006	421.228202611763	67.7287203174261
ENSG00000171617.9	chr5	73923234	73937249	protein_coding	ENC1	585	480	566	59	73	49	301.654064568902	-3.15968358615944	0.22958182969786	-13.7627772647239	4.26810301891251e-43	1.13109935004863e-40	0.111902673821605	542.450418154895	60.8577109829082
ENSG00000253910.1	chr5	140739703	140892546	protein_coding	PCDHGB2	44	63	62	406	390	394	227.236536359883	2.85064038045017	0.207806633556302	13.71775448967	7.94892937458067e-43	2.06407087078528e-40	7.21320477260371	55.14847262152	399.324600098245
ENSG00000002587.5	chr4	11394774	11431389	protein_coding	HS3ST1	2863	4108	3826	8981	9385	9861	6479.08259613443	1.41955764317022	0.103485272343829	13.7174847301338	7.97855382384443e-43	2.06407087078528e-40	2.67503476896054	3525.31656513339	9432.84862713547
ENSG00000137628.12	chr4	169137444	169239958	protein_coding	DDX60	1670	2023	1616	5539	5280	5749	3648.48349393133	1.66665793677829	0.121933183982929	13.6686165515996	1.56339269446601e-42	3.99695136981656e-40	3.1747828929574	1747.93651409406	5549.0304737686
ENSG00000230461.4	chr1	213991094	214160973	antisense	PROX1-AS1	41	65	65	325	403	463	225.126549604438	2.82152770220831	0.206629493539375	13.655009523946	1.88464697892524e-42	4.76223994174703e-40	7.0691056432383	55.5929538137118	394.660145395164
ENSG00000178150.4	chr19	48675575	48790865	protein_coding	ZNF114	1319	2509	1771	266	328	418	1074.68681995745	-2.43949948164782	0.180166257267825	-13.5402684089807	9.04577897005639e-42	2.25946922756661e-39	0.184347597312119	1815.00231345777	334.371326457135
ENSG00000131650.9	chr16	3013945	3018384	protein_coding	KREMEN2	1769	2190	2587	582	562	709	1379.9279293018	-1.79486537282771	0.133974492177628	-13.3970679317673	6.28993635155583e-41	1.55325689608704e-38	0.288198479102441	2142.29566462808	617.560193975509
ENSG00000059377.11	chr7	139476850	139720125	protein_coding	TBXAS1	1337	1525	1802	3810	4172	4895	2906.59578418089	1.48388391029344	0.111432038764001	13.3164925164487	1.85625446714453e-40	4.53238941859752e-38	2.7970070889449	1530.99016634503	4282.20140201675
ENSG00000116991.6	chr1	232533711	232697304	protein_coding	SIPA1L2	116	139	132	533	519	619	342.443078205247	2.13260142852206	0.160474435739431	13.2893530280727	2.66875729810646e-40	6.44386276057238e-38	4.38507472811426	127.186250832169	557.699905578324
ENSG00000124074.7	chr16	67696848	67701168	protein_coding	ENKD1	556	781	877	135	153	128	430.658522749367	-2.37471527492115	0.178959290971791	-13.269583613267	3.47506278438094e-40	8.29852630410793e-38	0.192814402574815	721.806915526167	139.510129972567
ENSG00000184254.12	chr15	101417919	101456831	protein_coding	ALDH1A3	6092	8074	6929	2699	2923	3024	4900.90845907252	-1.26037254626759	0.0959267175873591	-13.1389103887537	1.97043625601444e-39	4.65429894341846e-37	0.4174361515103	6914.82334853645	2886.99356960858
ENSG00000127324.4	chr12	71518865	71835678	protein_coding	TSPAN8	2673	3344	3093	5864	6404	6998	4705.51130075106	1.10256143287402	0.0850091479197434	12.9699151191933	1.81230922281431e-38	4.23476255064276e-36	2.1473560658756	2990.02789087975	6420.99471062236
ENSG00000249306.1	chr5	173763298	173959460	lincRNA	RP11-267A15.1	59	61	59	294	417	439	219.77782072349	2.6901553875656	0.208474515632474	12.9040011408788	4.27320488863857e-38	9.81934110663812e-36	6.45382915539048	59.1582796284675	380.397361818513
ENSG00000185339.4	chr22	31002825	31023265	protein_coding	TCN2	860	1145	941	276	284	307	627.83066412922	-1.73900870760608	0.13476873140167	-12.9036512365994	4.29265751751241e-38	9.81934110663812e-36	0.29957544719607	966.012401586014	289.648926672426
ENSG00000165626.12	chr10	13480484	13570974	protein_coding	BEND7	1030	1363	1217	252	262	400	742.422524657696	-1.96774558221188	0.154409308381276	-12.7436979210671	3.37986690535931e-37	7.65082163753783e-35	0.255652212682484	1182.83824195358	302.006807361816
ENSG00000147862.10	chr9	14081842	14398982	protein_coding	NFIB	7400	9947	8666	2664	3582	3758	5917.91497612813	-1.36173279052333	0.107197385237122	-12.7030411004071	5.68758210085431e-37	1.27419429519242e-34	0.389114651666839	8520.79200273334	3315.03794952293
ENSG00000150051.9	chr10	27961804	28034989	protein_coding	MKX	2703	3240	3150	948	1258	1083	2041.85989868002	-1.44626454668785	0.114324196964779	-12.6505550450831	1.11087232666619e-36	2.44456218889524e-34	0.366970361560123	2987.40430870825	1096.3154886518
ENSG00000163993.6	chr4	6694796	6698897	protein_coding	S100P	2783	3911	4378	10193	13276	17576	8566.03960538979	1.90524774517602	0.150608214533899	12.6503574262026	1.1136701334528e-36	2.44456218889524e-34	3.74573216613652	3609.76995515953	13522.30925562
ENSG00000184588.13	chr1	66258197	66840259	protein_coding	PDE4B	49	48	51	374	425	322	212.915016024547	2.94802526208764	0.233252888453102	12.6387513639745	1.29087619015515e-36	2.80520304882615e-34	7.71692060143074	48.9504063380476	376.879625711046
ENSG00000169035.7	chr19	51479729	51487355	protein_coding	KLK7	469	677	646	1606	1630	1791	1132.12358874505	1.52021989758132	0.12121196940907	12.5418298621223	4.40700372488416e-36	9.48203940054036e-34	2.8683476602473	584.811646966717	1679.43553052337
ENSG00000237998.3	chr10	72625245	72626128	antisense	RP11-432J9.5	323	345	316	42	56	51	187.30675008431	-2.71084026205943	0.216736365828525	-12.5075469070297	6.78885133114431e-36	1.4463581203637e-33	0.152741048552553	325.030688636088	49.5828115325326
ENSG00000198121.9	chr9	113635543	113800981	protein_coding	LPAR1	636	602	676	144	151	153	391.611128834076	-2.08034128265566	0.166372701606899	-12.5041023110332	7.08961682425244e-36	1.49577148745466e-33	0.236458468659717	633.371024509793	149.851233158359
ENSG00000163637.7	chr3	64079543	64431152	protein_coding	PRICKLE2	252	303	276	792	1269	1194	674.621028659191	1.97857929911578	0.158709279196839	12.4666894659754	1.13441788942986e-35	2.37038799569234e-33	3.94104794052108	273.219791273092	1076.02226604529
ENSG00000115414.14	chr2	216225163	216300895	protein_coding	FN1	1537	1911	1611	578	658	692	1152.57781776522	-1.37209808561235	0.112765562629654	-12.1677048703123	4.61887741932115e-34	9.55931668564456e-32	0.386329008285022	1662.78803056108	642.367604969367
ENSG00000229491.1	chrX	45042496	45193162	antisense	RP11-342D14.1	12	5	15	193	224	212	110.388972521006	4.31208124950761	0.354641649814186	12.1589814726131	5.13954820197295e-34	1.05365586770825e-31	19.8639585286941	10.7177123573712	210.060232684641
ENSG00000205420.6	chr12	52880958	52887041	protein_coding	KRT6A	56	25	36	540	497	407	263.96851188988	3.63314383319933	0.299092434017932	12.147227478785	5.93440741957463e-34	1.2052393236895e-31	12.4075282403882	39.7886855767011	488.148338203059
ENSG00000164199.11	chr5	89825161	90460038	protein_coding	GPR98	2251	2295	2005	672	719	752	1442.57058411896	-1.59996524519593	0.131805479090027	-12.1388371427497	6.57538538081525e-34	1.32305277509719e-31	0.329884924589482	2169.49387130955	715.647296928373
ENSG00000120800.4	chr12	101673887	101780394	protein_coding	UTP20	5995	5999	5650	17145	16513	16670	11364.2304725994	1.53168820972701	0.126600828760439	12.0985638460974	1.07474945185878e-33	2.14269544388469e-31	2.89123967682672	5841.30583320357	16887.1551119953
ENSG00000126709.10	chr1	27992572	27998729	protein_coding	IFI6	14775	20767	22389	48934	51968	71997	38080.0552182278	1.59954303059839	0.132310869916864	12.0892790713525	1.20338024699173e-33	2.3773323770343e-31	3.0304730875654	18895.7505748019	57264.3598616536
ENSG00000149089.8	chr11	34874641	34938046	protein_coding	APIP	2058	2412	2011	5131	5353	5544	3747.12149353598	1.32749957936158	0.110151591616488	12.0515696585076	1.90291271409586e-33	3.72542308018172e-31	2.50967331334974	2135.47680629134	5358.76618078061
ENSG00000198626.11	chr1	237205505	237997288	protein_coding	RYR2	435	560	483	98	133	126	301.797487840989	-2.03050738041794	0.168581932216094	-12.0446322670876	2.06997441327444e-33	4.01630481918453e-31	0.244768976626225	484.992200835669	118.602774846308
ENSG00000212901.2	chr17	39164773	39175576	protein_coding	KRTAP3-1	63	39	57	328	370	434	214.678600040425	2.83099143938299	0.235752069930665	12.008341815262	3.21221293745553e-33	6.17739817202178e-31	7.11562972568516	53.2933930533693	376.063807027482
ENSG00000116017.6	chr19	925781	975939	protein_coding	ARID3A	587	722	553	1540	1757	1947	1178.68814628611	1.50944125702547	0.12623522306396	11.9573699034911	5.94140487786542e-33	1.13256727544643e-30	2.84699756078302	612.986916995656	1744.38937557656
ENSG00000184828.5	chr18	45553044	45937123	protein_coding	ZBTB7C	441	634	515	1256	1446	1678	987.236070737231	1.48348169203019	0.124618543999571	11.9041809061362	1.12563137461628e-32	2.12705177406838e-30	2.79622740197554	519.921315793721	1454.55082568074
ENSG00000146054.13	chr5	180620924	180632293	protein_coding	TRIM7	861	1137	1002	289	317	398	658.187856540985	-1.56030784040218	0.131473436779012	-11.8678561892683	1.73865989450697e-32	3.25713949720094e-30	0.339078721962955	983.202745553392	333.172967528577
ENSG00000240771.2	chr12	58003963	58013162	protein_coding	ARHGEF25	278	437	393	61	69	74	214.339997671555	-2.4099797407909	0.204172009917027	-11.8036734896731	3.73636783977236e-32	6.88093301068587e-30	0.188158485644754	360.735456453484	67.944538889626
ENSG00000140522.7	chr15	89753100	89764982	protein_coding	RLBP1	14721	24357	21751	49408	63187	80219	41705.0581758304	1.68653560366435	0.143721078502194	11.7347825471446	8.45433274373327e-32	1.54387483070645e-29	3.21882825894797	19770.5162453918	63639.600106269
ENSG00000100368.9	chr22	37309670	37336491	protein_coding	CSF2RB	13	18	19	202	178	212	107.314605834158	3.5962210180166	0.308040282070575	11.6745154037766	1.72043327695578e-31	3.11556129512717e-29	12.0940120632583	16.3217809366818	198.307430731634
ENSG00000111335.8	chr12	113416200	113449528	protein_coding	OAS2	390	661	544	1474	1559	1866	1074.2558052414	1.65095181868253	0.141723584575522	11.649097245369	2.31902416300805e-31	4.16485240382875e-29	3.14040759355337	518.39293009902	1630.11868038378
ENSG00000108932.7	chr17	66263167	66287408	protein_coding	SLC16A6	154	277	290	814	1034	1265	631.075694352243	2.1374421905053	0.184406530357047	11.5909246075332	4.58159812672094e-31	8.16087777801415e-29	4.39981294692752	233.324335611007	1028.82705309348
ENSG00000081277.7	chr1	201252580	201302121	protein_coding	PKP1	840	820	862	239	257	293	548.583647226362	-1.66595945616248	0.144351057908171	-11.541026995606	8.19410021628576e-31	1.44769099024476e-28	0.315134703953569	834.397855468769	262.769438983955
ENSG00000110944.4	chr12	56732663	56734193	protein_coding	IL23A	439	588	563	1261	1261	1501	930.891756429513	1.36535949282958	0.119114846039608	11.4625467624378	2.03443085987595e-30	3.53681736127714e-28	2.57640517139387	520.289050293059	1341.49446256597
ENSG00000104870.8	chr19	50010073	50029590	protein_coding	FCGRT	1613	2544	2591	583	565	797	1419.81082926999	-1.76416673191343	0.154746289349035	-11.4003814846526	4.16290909739204e-30	7.17969663455765e-28	0.294396672081162	2193.75342385796	645.868234682024
ENSG00000135363.7	chr11	33880122	33913836	protein_coding	LMO2	304	473	387	1254	1175	1228	803.274823059558	1.69082000913128	0.148549868240948	11.3821710456772	5.13063361547998e-30	8.77903929905476e-28	3.22840149699526	379.485044147546	1227.06460197157
ENSG00000229563.2	chrX	45364633	45489447	lincRNA	RP11-245M24.1	1	2	4	274	223	255	127.605149473279	6.78319432915953	0.596406773329398	11.3734361051818	5.67102507757836e-30	9.62789421569183e-28	110.139971431097	2.24501606567699	252.965282880882
ENSG00000100342.16	chr22	36649056	36663576	protein_coding	APOL1	11922	13529	12708	4560	5379	6627	9028.28372076279	-1.19558765508569	0.105136474264093	-11.3717685841594	5.78043180335938e-30	9.73756306347309e-28	0.436608567324912	12569.4969098987	5487.07053162683
ENSG00000187908.11	chr10	124320181	124403252	protein_coding	DMBT1	1448	2716	2091	295	473	571	1233.35793748137	-2.20388896028191	0.194034600440816	-11.3582266012094	6.75009627422035e-30	1.12835647796217e-27	0.217051762051597	2027.14425747727	439.571617485475
ENSG00000179111.4	chr17	8023908	8027410	protein_coding	HES7	6087	9085	9129	2925	3262	3462	5566.32363448845	-1.29966292455526	0.114864612470602	-11.314737381697	1.10933989449932e-29	1.84023398834845e-27	0.406221097764328	7916.3935669292	3216.2537020477
ENSG00000240859.1	chr7	149597	155465	lincRNA	AC093627.10	75	68	97	325	399	412	228.480858811163	2.25624130947054	0.201198794246043	11.2139902126422	3.48137081957649e-29	5.73133858183459e-27	4.77745177228908	79.2342507696354	377.72746685269
ENSG00000135643.4	chr12	70760056	70828072	protein_coding	KCNMB4	367	609	568	94	127	123	307.892791645007	-2.1344965450629	0.190652490944854	-11.1957443329723	4.27794269410219e-29	6.98977238237103e-27	0.227746921004059	501.554918417353	114.230664872661
ENSG00000115085.9	chr2	98330023	98356325	protein_coding	ZAP70	36	41	37	278	291	233	153.79495090965	2.84630950842686	0.254361783658516	11.1900045183205	4.56410378477141e-29	7.401682040811e-27	7.19158369304422	37.5665386171928	270.023363202106
ENSG00000213376.4	chr5	173940308	173941310	pseudogene	GAPDHP71	15	19	10	154	178	215	97.9693204722447	3.64838511604744	0.326331638625814	11.1799920210337	5.1094580312108e-29	8.22471351675866e-27	12.5393018120551	14.5275814495873	181.411059494902
ENSG00000106003.8	chr7	2552163	2568811	protein_coding	LFNG	1671	1994	1987	3470	3777	3942	2795.56283085473	1.00815224234535	0.0905179356563424	11.1375964888646	8.23107764960415e-29	1.31521726767314e-26	2.01133339827548	1856.60348498049	3734.52217672897
ENSG00000150938.5	chr2	36583069	36778278	protein_coding	CRIM1	4021	4636	3689	1500	1569	1760	2841.85662102569	-1.33850482398058	0.120276673659022	-11.1285487306971	9.11067109470504e-29	1.44513863911704e-26	0.395430258485411	4073.12911376465	1610.58412828672
ENSG00000104365.9	chr8	42128820	42189973	protein_coding	IKBKB	18082	25889	20221	7886	9551	10030	15067.7240510329	-1.20146719791811	0.107992641016258	-11.1254543514427	9.43240699232562e-29	1.48533069819006e-26	0.434832838624282	21002.781161589	9132.66694047689
ENSG00000170873.14	chr8	125563031	125740730	protein_coding	MTSS1	865	959	721	2403	2580	2520	1675.91301043172	1.5772869904247	0.142239466105864	11.0889546593966	1.41936652054154e-28	2.21901106891283e-26	2.98408160756356	841.599959784371	2510.22606107908
ENSG00000185479.5	chr12	52840435	52845910	protein_coding	KRT6B	91	76	85	428	477	384	258.399921897732	2.37380561978811	0.214277984804352	11.0781591583267	1.60130988531111e-28	2.48557607983542e-26	5.18306547904548	83.8269832991998	432.972860496263
ENSG00000181577.11	chr6	43968317	43973695	protein_coding	C6orf223	3610	3348	3142	1093	1026	1248	2239.53709066858	-1.57667602367447	0.142822494538067	-11.0394096446357	2.46648327254844e-28	3.80135801388299e-26	0.335253425050149	3354.5278696187	1124.54631171846
ENSG00000260704.1	chr13	28527663	28529507	lincRNA	LINC00543	73	116	85	338	536	676	298.860859164589	2.50686478207383	0.227488360303227	11.0197496642568	3.06911421115893e-28	4.69682541709118e-26	5.68383542503099	89.3602874137039	508.361430915475
ENSG00000116016.9	chr2	46520806	46613836	protein_coding	EPAS1	879	1168	937	2470	2366	2583	1731.49906792011	1.34320462630931	0.122549984888964	10.9604634184682	5.91954643973866e-28	8.99564081692033e-26	2.53714263167374	978.825409443828	2484.17272639639
ENSG00000206538.3	chr3	86987119	87040269	protein_coding	VGLL3	868	1079	778	259	245	274	578.896274804495	-1.78589274829102	0.163059813595972	-10.9523782034738	6.47255532417267e-28	9.76771526038864e-26	0.289996471516428	897.3567530788	260.435796530189
ENSG00000107984.5	chr10	54074056	54077802	protein_coding	DKK1	926	910	850	2183	2720	2431	1668.6320097816	1.46034282963892	0.133352538342912	10.9509938677259	6.57224953978931e-28	9.84976239649389e-26	2.75173745781015	890.014145473733	2447.24987408946
ENSG00000169126.11	chr10	28064115	28287977	protein_coding	ARMC4	708	767	822	209	260	304	506.286806550146	-1.56091676451375	0.142586474277682	-10.9471587148857	6.85646641126038e-28	1.02053336700753e-25	0.338935635838504	756.585273913181	255.988339187111
ENSG00000136826.10	chr9	110247133	110252763	protein_coding	KLF4	972	993	1217	2346	2597	2717	1801.65412235536	1.28556822765437	0.118671232675982	10.8330232918745	2.40094710358878e-27	3.54931846993795e-25	2.43778049567044	1048.32287050218	2554.98537420853
ENSG00000122861.11	chr10	75668935	75677255	protein_coding	PLAU	420	545	443	116	112	146	293.365817321525	-1.89213948130508	0.17468614340427	-10.8316518095323	2.4371862173586e-27	3.57854687090674e-25	0.26940723842079	462.212928814243	124.518705828807
ENSG00000150687.7	chr11	86502101	86663952	protein_coding	PRSS23	5300	5457	5753	1366	2191	2180	3671.95802077039	-1.52462236938402	0.140785606979675	-10.8293908879771	2.49811508526844e-27	3.64339187368916e-25	0.347570520888706	5450.34316040289	1893.57288113789
ENSG00000180861.5	chr12	13524023	13540101	protein_coding	C12orf36	2425	3018	2294	5623	6340	6398	4336.45074579956	1.26692357632994	0.11705165173702	10.8236283514934	2.66032469952014e-27	3.85410106968481e-25	2.40647857059072	2546.12055945268	6126.78093214644
ENSG00000185745.8	chr10	91152303	91163745	protein_coding	IFIT1	795	1601	1501	3786	4740	5214	2907.66492164701	1.85620846623446	0.171575807058243	10.818590907775	2.81065289190723e-27	4.04492039695603e-25	3.62054897503451	1257.9654009303	4557.36444236373
ENSG00000232480.1	chr1	218517538	218519020	antisense	RP11-224O19.2	30	23	27	370	270	222	160.297399440263	3.4686761745857	0.321152426361781	10.8007160770388	3.41529531380945e-27	4.88274884634166e-25	11.0707125320672	26.6850417272904	293.909757153237
ENSG00000079385.17	chr19	43011456	43065386	protein_coding	CEACAM1	2125	2696	2137	4496	5638	5610	3761.83533310808	1.19544607978885	0.111132581326037	10.7569361345228	5.49673858583508e-27	7.8071651116851e-25	2.29015632566113	2286.85850029896	5236.8121659172
ENSG00000168453.10	chr8	21971928	21990897	protein_coding	HR	4235	4710	4591	8188	10273	12436	7339.27308707666	1.19632089921905	0.111455236983417	10.7336445697661	7.07495546137685e-27	9.98349721631041e-25	2.29154544862167	4459.98765302277	10218.5585211306
ENSG00000182287.9	chrX	15843929	15873054	protein_coding	AP1S2	3267	3289	2681	9728	9250	8900	6217.54515444662	1.61324859732091	0.150761228447502	10.7006862038317	1.01027265153825e-26	1.41640225745663e-24	3.05939968937377	3063.62177230825	9371.46853658499
ENSG00000239713.3	chr22	39436924	39483748	protein_coding	APOBEC3G	288	412	288	1117	973	1145	704.087158283712	1.74351020873928	0.163356250644346	10.6730547613706	1.36077723262653e-26	1.89558013091071e-24	3.34848895364202	323.657078281781	1084.51723828564
ENSG00000145703.11	chr5	75699074	76003957	protein_coding	IQGAP2	2071	2162	2092	688	499	552	1338.84148644972	-1.8305194689157	0.171895009056998	-10.649055367912	1.76143363020751e-26	2.43807096930187e-24	0.281163364896744	2089.53772596669	588.145246932748
ENSG00000197461.9	chr7	536895	559933	protein_coding	PDGFA	56	75	79	344	286	365	200.971427130567	2.27618337225775	0.214325859883652	10.6201994173423	2.40047762630867e-26	3.30156830995656e-24	4.84394798166311	68.6353081320808	333.307546129053
ENSG00000124102.4	chr20	43803517	43805185	protein_coding	PI3	134	138	180	452	586	755	369.996786483239	1.99293587628934	0.187918339080618	10.6053293469902	2.81470536043431e-26	3.84694101808792e-24	3.98046196308189	148.719377461604	591.274195504874
ENSG00000151883.12	chr5	49961733	50142356	protein_coding	PARP8	1604	1928	1746	674	622	814	1219.51516903717	-1.30275199773948	0.123071960777274	-10.5852867664723	3.48711329993925e-26	4.73615369506124e-24	0.40535223484115	1735.47830827444	703.552029799892
ENSG00000169994.14	chr2	128293378	128395304	protein_coding	MYO7B	42	62	70	233	397	367	192.88488528201	2.53549200808835	0.240615172630155	10.5375400078598	5.79961038960377e-26	7.82803312897388e-24	5.7977455095605	56.6268999681758	329.142870595844
ENSG00000122035.6	chr13	27844464	27847827	protein_coding	RASL11A	846	1095	1095	366	423	397	695.200674232454	-1.32847002030185	0.126205192746796	-10.5262706818027	6.53733609241441e-26	8.76931176692947e-24	0.398190299297744	994.176221131391	396.225127333516
ENSG00000066468.16	chr10	123237848	123357972	protein_coding	FGFR2	526	603	613	1316	1313	1400	960.493569464416	1.23422427473966	0.117559034190496	10.4987616072082	8.75207482484773e-26	1.16681802465501e-23	2.35254818848492	572.951772913709	1348.03536601512
ENSG00000140835.8	chr16	71559136	71572649	protein_coding	CHST4	86	70	84	337	411	353	223.935598987772	2.21087849253372	0.21093591053956	10.4812807211368	1.05307873315365e-25	1.39539353354647e-23	4.629570937235	79.823047280471	368.048150695073
ENSG00000118515.7	chr6	134490384	134639250	protein_coding	SGK1	734	772	734	1519	1741	1797	1212.68935031586	1.1887318951798	0.113999721892893	10.4274982029926	1.85713651123219e-25	2.44590506215677e-23	2.27952288837883	739.975125371031	1685.40357526069
ENSG00000145945.5	chr6	3849620	3851551	protein_coding	FAM50B	132	195	156	1	2	7	80.4878957730723	-5.57720242245629	0.535637025459266	-10.4122795052756	2.17939590515806e-25	2.85303930210781e-23	0.0209456951770387	157.804464113381	3.17132743276303
ENSG00000123453.12	chr9	136528682	136605077	protein_coding	SARDH	902	1330	1193	396	441	497	780.781848738264	-1.3327239041775	0.128194468710087	-10.3961108274606	2.58259935585061e-25	3.36062674263411e-23	0.397017937520061	1117.67014558466	443.893551891867
ENSG00000145623.8	chr5	38845960	38945698	protein_coding	OSMR	3878	4236	3622	1501	1600	1453	2701.92191925161	-1.34437650191379	0.129900147387429	-10.3493069788764	4.21525920036535e-25	5.45248795732972e-23	0.3938241528351	3876.74474851672	1527.09908998651
ENSG00000111012.5	chr12	58156117	58162769	protein_coding	CYP27B1	1362	1816	1813	674	759	825	1192.23904099385	-1.11900252910673	0.109099058883739	-10.2567569377403	1.10350678095596e-24	1.41060622687964e-22	0.460412041479615	1632.60563437752	751.872447610184
ENSG00000138166.5	chr10	112257596	112271302	protein_coding	DUSP5	592	628	692	1561	1460	1636	1094.75602260305	1.30775505256477	0.127532889666274	10.2542572036663	1.13243303767129e-24	1.43414639182734e-22	2.47556023392782	630.030567361889	1559.4814778442
ENSG00000204531.11	chr6	31132119	31148508	protein_coding	POU5F1	1321	1715	1657	518	708	742	1094.55115030474	-1.23689043809512	0.120624833781632	-10.2540281243767	1.13512116052783e-24	1.43414639182734e-22	0.424286170992837	1537.284153012	651.818147597475
ENSG00000143507.13	chr1	221874766	221915518	protein_coding	DUSP10	2622	3345	3063	6775	6509	6462	4795.66404668974	1.16208998976193	0.114207299475734	10.1752689635117	2.55692615443029e-24	3.21182440820374e-22	2.23781378392581	2961.92937023058	6629.3987231489
ENSG00000021300.9	chr11	73357223	73373864	protein_coding	PLEKHB1	6974	10479	9570	3565	4225	4582	6461.68649627587	-1.09918143014267	0.108125200318319	-10.1658209825896	2.81738383506397e-24	3.51865334021697e-22	0.466781267384957	8810.57878091619	4112.79421163554
ENSG00000121310.12	chr1	53361656	53392884	protein_coding	ECHDC2	1838	2866	2732	821	982	1123	1695.49774209405	-1.31773946143521	0.130195821474169	-10.1212116219617	4.44873922059511e-24	5.49292909106548e-22	0.401163023295858	2420.12382752005	970.87165666805
ENSG00000140297.8	chr15	59887074	59932438	protein_coding	GCNT3	549	945	718	177	230	237	466.414353754062	-1.75021517457079	0.172978064716928	-10.1181336340822	4.59086038412652e-24	5.63638344674878e-22	0.297257440196487	719.08122970776	213.747477800365
ENSG00000101695.4	chr18	29598335	29653176	protein_coding	RNF125	718	818	660	2119	1926	1963	1372.17630342797	1.47882096270888	0.146535379185626	10.0919038864707	5.99944368223961e-24	7.3243770033005e-22	2.78720856557643	724.715882921578	2019.63672393436
ENSG00000134755.10	chr18	28645940	28682378	protein_coding	DSC2	1403	1335	1042	3899	3813	3849	2567.27780572094	1.62510586653276	0.162331297165936	10.0110446654755	1.36305525422837e-23	1.65477953796853e-21	3.0846479973393	1257.48192674414	3877.07368469773
ENSG00000185432.10	chr12	51317255	51326300	protein_coding	METTL7A	695	904	815	285	347	343	558.035621781684	-1.28551133775406	0.128666749646265	-9.99101431635004	1.6686542286717e-23	2.01452916907026e-21	0.410225381500752	791.384862262964	324.686381300404
ENSG00000163435.11	chr1	201977073	201986316	protein_coding	ELF3	19405	22429	23468	8172	10287	12355	15827.5044806912	-1.0742036732612	0.107538058217221	-9.98905588467451	1.70194981708873e-23	2.04337411464945e-21	0.47493313775899	21462.6038758055	10192.4050855769
ENSG00000137965.6	chr1	79115481	79129763	protein_coding	IFI44	1010	1763	1419	3107	3517	3865	2426.12490745922	1.35768829720983	0.136159833606338	9.9712834633387	2.03580845526143e-23	2.43077766710363e-21	2.56274209292603	1361.34776478909	3490.90205012935
ENSG00000134326.7	chr2	6980701	7006766	protein_coding	CMPK2	149	236	230	513	634	696	405.797609984599	1.60952439727552	0.16154949065451	9.96304222783132	2.21188639802057e-23	2.62658488062213e-21	3.0515122823475	200.001948944835	611.593271024363
ENSG00000151090.13	chr3	24158651	24536773	protein_coding	THRB	360	413	387	94	106	136	246.635778665992	-1.77549737299575	0.178360256246283	-9.95455719991856	2.40892853537958e-23	2.84502315230075e-21	0.292093594727585	381.949617790377	111.321939541608
ENSG00000146950.8	chrX	9754496	9917483	protein_coding	SHROOM2	134	153	124	7	10	3	71.2073361885924	-4.33813677193121	0.436255826909465	-9.94402023845401	2.67796186067925e-23	3.1456642807795e-21	0.0494413939055559	135.616663751993	6.79800862519172
ENSG00000165029.11	chr9	107543283	107690518	protein_coding	ABCA1	101	137	110	342	374	455	251.532441919763	1.76956496247804	0.178100405770371	9.93577164983881	2.90914713735516e-23	3.39885357214328e-21	3.40951129085326	114.060666672933	389.004217166594
ENSG00000100365.10	chr22	37257030	37274057	protein_coding	NCF4	681	1151	1013	2045	2398	2848	1671.1172519858	1.38664849264694	0.139627586707437	9.93104962526062	3.05027562356036e-23	3.54468126072675e-21	2.61470555604349	924.137073855752	2418.09743011585
ENSG00000134321.7	chr2	7005937	7038370	protein_coding	RSAD2	223	366	348	725	939	1024	597.619932148191	1.54670516806132	0.156359959213579	9.89195172370572	4.5114519182862e-23	5.21480647001476e-21	2.92149165441658	304.429065420901	890.810798875482
ENSG00000180611.6	chr3	192514604	192635950	protein_coding	MB21D2	176	170	167	469	521	542	340.497585442197	1.59157205318067	0.161541561986731	9.85239980105801	6.69265519008724e-23	7.65463631240978e-21	3.01377570982908	169.97613746346	511.019033420935
ENSG00000119042.12	chr2	200134223	200335989	protein_coding	SATB2	2287	2898	2239	935	1125	1040	1737.78310301667	-1.23837071077118	0.12583306194514	-9.84137786705916	7.46809386708666e-23	8.49681402228588e-21	0.42385105677324	2440.88456819881	1034.68163783453
ENSG00000053108.12	chr5	132532147	132948255	protein_coding	FSTL4	428	552	484	973	1121	1413	820.99083225954	1.27470628192118	0.129782395445505	9.82187358728803	9.06429738471114e-23	1.02591795034978e-20	2.41949554353789	480.266690910634	1161.71497360845
ENSG00000132932.12	chr13	25946209	26599989	protein_coding	ATP8A2	61	44	51	216	293	316	162.636328356816	2.39897665608741	0.244451868770682	9.81369734725925	9.82993435073684e-23	1.1068098620511e-20	5.27428911523473	52.1832208958657	273.089435817766
ENSG00000065989.11	chr19	10527449	10580305	protein_coding	PDE4A	2146	2441	2259	1048	1092	1168	1680.15319351151	-1.02948417854265	0.104988228931858	-9.80571049741991	1.06395582217167e-22	1.19179505008312e-20	0.489885271157314	2255.30876114674	1104.99762587628
ENSG00000249853.3	chr6	114376750	114664209	protein_coding	HS3ST5	17	14	27	129	187	212	96.638861763323	3.19191119369936	0.326020901153662	9.79051092247283	1.2366937792966e-22	1.37818423168689e-20	9.13820744746788	19.1112471519164	174.16647637473
ENSG00000055118.10	chr7	150642049	150675403	protein_coding	KCNH2	691	1043	980	295	255	352	592.708399497485	-1.55647172042951	0.159515615214033	-9.75748812015104	1.71346513241963e-22	1.88057125215207e-20	0.339981530591539	884.448711738216	300.968087256754
ENSG00000165816.8	chr10	115999018	116051272	protein_coding	VWA2	196	221	191	20	14	38	112.103723202177	-3.07422629494186	0.316190369194458	-9.72270693371816	2.41280313396653e-22	2.62163124521133e-20	0.118731422698138	200.552271426067	23.6551749782858
ENSG00000057657.10	chr6	106534195	106557814	protein_coding	PRDM1	20	44	21	218	181	257	123.251982258724	2.98410262037472	0.306995652109392	9.72034163959884	2.46951523670896e-22	2.66990226910061e-20	7.9123301231704	27.4912386689791	219.01272584847
ENSG00000212724.2	chr17	39215495	39216344	protein_coding	KRTAP2-3	66	93	76	358	277	371	207.142422177472	2.13065937017323	0.219452413061894	9.7089812795647	2.760825594913e-22	2.9700743070819e-20	4.3791758087745	76.8965299293269	337.388314425616
ENSG00000166401.9	chr18	61637159	61672278	protein_coding	SERPINB8	553	785	708	1313	1521	1510	1058.70461838152	1.11456722987109	0.115547855507948	9.64593609263848	5.11424298789124e-22	5.47475932856476e-20	2.16530046109105	668.549325383567	1448.85991137948
ENSG00000185686.13	chr22	22890123	22901768	protein_coding	PRAME	259	442	355	65	93	92	213.013592528385	-2.05002085290065	0.213978731267112	-9.58048886803422	9.65866647563245e-22	1.02888471167632e-19	0.24148059181429	343.210334186495	82.8168508702741
ENSG00000144681.6	chr3	36421836	36589499	protein_coding	STAC	222	215	232	35	45	53	132.652881249824	-2.32493269974432	0.24313883723962	-9.56216097000181	1.15323144352258e-21	1.22248158532631e-19	0.199583906758175	221.317676486873	43.9880860127753
ENSG00000242193.5	chr1	177975271	178007085	pseudogene	RP11-568K15.1	518	719	691	189	239	276	431.567190127697	-1.43314867406297	0.150115064628879	-9.54700101289682	1.33504989116232e-21	1.40834801868196e-19	0.370321784764928	630.035210000151	233.099170255243
ENSG00000181381.9	chr4	169277886	169458937	protein_coding	DDX60L	893	1184	920	1913	2132	2307	1549.83534985417	1.10528589452412	0.115940009370981	9.53325690174356	1.52424601560461e-21	1.60016377609197e-19	2.15141507811026	983.539847187318	2116.13085252103
ENSG00000120833.9	chr12	93963590	93977263	protein_coding	SOCS2	18	26	46	165	294	442	161.113287962104	3.32444973597722	0.348944738069249	9.52715250664554	1.61656439333764e-21	1.6889211938279e-19	10.0174939682417	29.1465294274769	293.080046496732
ENSG00000180767.5	chr3	126243126	126262134	protein_coding	CHST13	263	294	376	57	80	86	189.938153014977	-2.05000302722302	0.216334349513791	-9.47608658463337	2.63998599985502e-21	2.74495386425116e-19	0.241483575523012	306.131787139865	73.7445188900888
ENSG00000156755.9	chr9	69777099	69777953	IG_V_pseudogene	IGKV1OR-2	12	13	7	119	143	122	69.5437076104682	3.60496361555656	0.381459453025098	9.45045033480758	3.37376044507021e-21	3.49119943961052e-19	12.1675231598696	10.6344825165044	128.452932704432
ENSG00000074527.7	chr12	96051583	96184930	protein_coding	NTN4	121	162	104	421	424	484	285.418416030035	1.80215614472305	0.191112873863792	9.42979982608324	4.10872329293154e-21	4.23159553927466e-19	3.48741038459399	127.224057753792	443.612774306278
ENSG00000256894.1	chr12	26278088	26279550	antisense	RP11-283G6.3	29	20	14	189	182	168	101.305678690006	3.10873137849985	0.333019221284435	9.33499083479225	1.00999988864887e-20	1.03529752736927e-18	8.62623714838708	21.2927079873349	181.318649392678
ENSG00000185650.8	chr14	69254377	69263190	protein_coding	ZFP36L1	19378	24577	22445	8466	12172	11803	16268.2132841704	-1.01882474631619	0.109689580171617	-9.28825458828599	1.568390670769e-20	1.6001266510085e-18	0.493518220215611	21785.4781730782	10750.9483952625
ENSG00000109107.9	chr17	26900133	26904282	protein_coding	ALDOC	15441	15646	13773	6526	6690	7273	10851.6210389563	-1.11819289028654	0.120648378872009	-9.26819656211704	1.89319757750519e-20	1.92248021293296e-18	0.460670496710555	14858.4791785329	6844.76289937975
ENSG00000166426.7	chr15	78632666	78640572	protein_coding	CRABP1	246	287	436	26	49	71	182.051750080392	-2.72769865997189	0.295126852055573	-9.24246181251664	2.4088993166337e-20	2.43478097905893e-18	0.150966603488855	316.630295078426	47.4732050823573
ENSG00000184678.8	chr1	149856010	149858232	protein_coding	HIST2H2BE	447	425	527	1125	1180	1155	810.292074288366	1.3266145342671	0.14366493343223	9.23408727915433	2.604973688472e-20	2.62077237149005e-18	2.50813418496631	462.115727819516	1158.46842075722
ENSG00000143067.4	chr1	120162045	120190396	protein_coding	ZNF697	1084	1283	1074	2180	2397	2399	1731.82647900058	1.04025025765516	0.112890594217119	9.21467607526699	3.12219563138615e-20	3.11231345255287e-18	2.056584368578	1133.29764994055	2330.35530806062
ENSG00000127329.10	chr12	70910630	71031220	protein_coding	PTPRB	747	1204	990	327	404	384	664.545970028807	-1.36680915737195	0.148392751255666	-9.21075420333083	3.23841426798193e-20	3.19798149973235e-18	0.387747891859236	957.557425468436	371.534514589178
ENSG00000246363.2	chr12	89404458	89413456	lincRNA	RP11-13A1.1	54	87	83	293	280	289	180.976722620371	1.9826980330655	0.215261729510564	9.21063877714591	3.24189875763061e-20	3.19798149973235e-18	3.95231527007804	72.8204362512763	289.133008989465
ENSG00000197410.8	chr4	155153399	155412930	protein_coding	DCHS2	155	169	121	16	10	19	81.194535436118	-3.29411469198774	0.357656113005504	-9.21028488596543	3.2526051561641e-20	3.19798149973235e-18	0.101946581752234	147.350246244456	15.0388246277797
ENSG00000095015.5	chr5	56111401	56191979	protein_coding	MAP3K1	6828	8723	6979	3361	3889	3648	5521.3808590649	-1.02378487111202	0.111162420785566	-9.20981086843109	3.26700056573826e-20	3.19798149973235e-18	0.491824370419443	7401.99239674332	3640.76932138648
ENSG00000196569.7	chr6	129204342	129837714	protein_coding	LAMA2	345	347	349	822	856	848	594.951029606156	1.29804823579891	0.141210322936838	9.19230413756304	3.84515120413629e-20	3.74703949852402e-18	2.45895994725085	344.228101122981	845.673958089331
ENSG00000082497.7	chr1	210406144	210419976	protein_coding	SERTAD4	505	373	384	93	78	105	257.439608309259	-2.19495713220029	0.239101373622278	-9.18002727858766	4.30982238279846e-20	4.18110491966934e-18	0.218399713345124	422.610214028781	92.269002589737
ENSG00000116544.7	chr1	35331037	35395186	protein_coding	DLGAP3	163	197	222	20	17	42	108.313850285861	-2.87228117391075	0.313069812120595	-9.17457085515595	4.53376686848082e-20	4.36697314459339e-18	0.136570597880207	190.763073384105	25.8646271876167
ENSG00000047365.7	chr4	35949843	36246131	protein_coding	ARAP2	4562	5806	4638	11562	10679	10842	8023.35799798275	1.17261506075842	0.127814026825588	9.17438476731934	4.54160384095581e-20	4.36697314459339e-18	2.2541992796051	4930.89207477198	11115.8239211935
ENSG00000170044.4	chr3	101818088	102198685	protein_coding	ZPLD1	23	29	16	155	152	165	90.1913846457243	2.81801613675096	0.308267719190154	9.14145712095362	6.16164325603815e-20	5.8986198060337e-18	7.05192013955447	22.4454238616156	157.937345429833
ENSG00000001617.7	chr3	50192478	50226508	protein_coding	SEMA3F	445	564	629	1026	1247	1495	891.935621510587	1.21884582421022	0.1335014558098	9.12983170720412	6.86058606926536e-20	6.51036663193038e-18	2.32760431255381	536.028313813654	1247.84292920752
ENSG00000143416.16	chr1	151336778	151345209	protein_coding	SELENBP1	2155	3022	2914	722	1031	1321	1826.87390114163	-1.38564030389609	0.152588710033079	-9.08088353060793	1.07697018042262e-19	1.00877754270534e-17	0.382719601108038	2642.89927568535	1010.8485265979
ENSG00000157601.9	chr21	42792231	42831141	protein_coding	MX1	10810	15878	15662	23733	28212	33293	21034.4927861851	1.03342891276189	0.11421524609562	9.04808200383958	1.45501486625913e-19	1.35703553899902e-17	2.0468833867775	13806.8341688336	28262.1514035365
ENSG00000082397.11	chr18	5392383	5630699	protein_coding	EPB41L3	334	196	235	2	1	0	129.55338100838	-8.00409696249928	0.88645618919346	-9.02932041095204	1.72741192243561e-19	1.604204636173e-17	0.00389517277502706	258.036349637214	1.0704123795456
ENSG00000049130.9	chr12	88886570	88974628	protein_coding	KITLG	31310	38636	25113	11416	12704	11266	21603.0525637505	-1.40289326797928	0.155703992279641	-9.01000191093181	2.06052901606526e-19	1.90541940630273e-17	0.378169975678801	31350.1799572804	11855.9251702206
ENSG00000269113.3	chr1	48226200	48462567	protein_coding	TRABD2B	162	247	232	21	44	46	122.568971490695	-2.51392804554258	0.279210871335899	-9.00368969701847	2.18256418012396e-19	2.00971619484211e-17	0.175078271927089	208.818024621747	36.3199183596434
ENSG00000081041.8	chr4	74962752	74965010	protein_coding	CXCL2	283	415	445	88	113	130	240.92380235561	-1.76342257532454	0.195954985826406	-8.99912073115982	2.27532589468732e-19	2.08629143533545e-17	0.294548564011125	372.293456145336	109.554148565885
ENSG00000187867.4	chr19	14164177	14169971	protein_coding	PALM3	249	452	429	55	83	108	223.321971550189	-2.17621726183381	0.241952361734401	-8.99440388278877	2.37517642547716e-19	2.16869575218673e-17	0.221255118847908	365.919249849645	80.7246932507337
ENSG00000171161.8	chr1	249132409	249143716	protein_coding	ZNF672	3142	3483	4122	1584	1565	1931	2612.15703566108	-1.06088849322724	0.118024110356733	-8.98874382548334	2.50072162214339e-19	2.27377328748109e-17	0.479336766043503	3531.49206287677	1692.82200844539
ENSG00000168386.14	chr3	99548985	99833357	protein_coding	FILIP1L	312	525	385	74	124	114	250.384498364196	-1.94592486235036	0.216509066391082	-8.98772921977972	2.52390953188184e-19	2.28529491822184e-17	0.259548334937391	397.702182669939	103.066814058452
ENSG00000090382.2	chr12	69742121	69748014	protein_coding	LYZ	6009	6572	5449	12790	12703	12968	9422.42635154297	1.1130805418583	0.123917722885492	8.98241604138298	2.64885086998945e-19	2.38847212679422e-17	2.16307028210415	5958.00840166034	12886.8443014256
ENSG00000163734.4	chr4	74902306	74904524	protein_coding	CXCL3	603	844	1097	161	262	285	530.485505897157	-1.82730890576128	0.203956957461425	-8.95928694223086	3.26784731642231e-19	2.92236996021289e-17	0.281789760553866	827.960958386783	233.010053407532
ENSG00000106333.8	chr7	100199800	100205798	protein_coding	PCOLCE	1092	1450	1430	538	654	721	967.384911817479	-1.03281153120529	0.115482741781394	-8.94342752235983	3.77282791323124e-19	3.36013620419787e-17	0.488756728558972	1299.67858192797	635.091241706985
ENSG00000162981.12	chr2	14772810	14790933	protein_coding	FAM84A	1984	3970	2968	800	1135	973	1926.65170366755	-1.57720591761221	0.176432108460045	-8.93944946517137	3.91113961661883e-19	3.46910102076505e-17	0.335130310925684	2885.96661742445	967.336789910648
ENSG00000196188.6	chr1	206317459	206332104	protein_coding	CTSE	9075	8439	7754	3513	3610	3592	5991.27295367248	-1.226002630317	0.137908825001412	-8.8899505184273	6.11361284184068e-19	5.35705325266289e-17	0.427500309528074	8394.05664233833	3588.48926500663
ENSG00000109944.6	chr11	122753391	122830506	protein_coding	C11orf63	105	145	106	11	2	6	61.6509191326209	-4.18758686264672	0.471191559592079	-8.88722808675097	6.26523097662267e-19	5.46786081738904e-17	0.0548795756898445	116.725288126867	6.57655013837437
ENSG00000014914.15	chr1	149900543	149908791	protein_coding	MTMR11	1801	2655	1972	823	937	1086	1523.74340121865	-1.15249838303924	0.129898889365725	-8.87227280130496	7.16679549174527e-19	6.21010276360945e-17	0.449845537652044	2101.97021092627	945.516591511036
ENSG00000158486.9	chr16	20944433	21170762	protein_coding	DNAH3	199	321	209	624	710	711	460.104111607576	1.51830835320896	0.171131402479563	8.87217852018875	7.17286730323488e-19	6.21010276360945e-17	2.86454966908722	237.886583036781	682.32164017837
ENSG00000146376.6	chr6	129897277	130031370	protein_coding	ARHGAP18	22779	25365	20466	10165	9705	9398	16249.5470106673	-1.20438090824264	0.135824443784934	-8.86718822239152	7.50160496106181e-19	6.46894354796961e-17	0.433955523360849	22663.6149282632	9835.47909307142
ENSG00000111799.16	chr6	75794042	75915767	protein_coding	COL12A1	589	661	513	166	226	216	392.195728947859	-1.52659596084039	0.172549022973496	-8.84731732775374	8.96482094461723e-19	7.66986314753846e-17	0.347095373189114	582.470939714482	201.920518181235
ENSG00000167653.4	chr8	143751726	143764142	protein_coding	PSCA	80	172	117	363	468	560	289.482080736029	1.94336364291908	0.219829065870456	8.84033981231715	9.54279157353176e-19	8.13232955625171e-17	3.84601300998418	119.163961669071	459.800199802987
ENSG00000134278.10	chr18	12446511	12658133	protein_coding	SPIRE1	3068	3448	2935	1408	1637	1588	2332.29223253594	-1.01217515919274	0.114562526185635	-8.83513303078388	9.99792103090421e-19	8.48690710635075e-17	0.495798166313756	3118.51452725314	1546.06993781875
ENSG00000079112.5	chr8	95139399	95229531	protein_coding	CDH17	200	251	233	40	60	67	139.756970063763	-2.02152674393305	0.229457223516269	-8.81003750047437	1.25104000952743e-18	1.05783464774477e-16	0.246297391911563	224.460516367448	55.053423760078
ENSG00000020577.9	chr14	55033815	55260033	protein_coding	SAMD4A	323	386	381	50	84	123	220.933611210053	-2.08703910963179	0.237005514824002	-8.80586728617518	1.29844609258581e-18	1.09366403247993e-16	0.235363235650175	358.075982588146	83.7912398319602
ENSG00000231023.2	chr6	133409219	133427717	lincRNA	LINC00326	49	30	50	200	212	256	132.667609766086	2.37492173239072	0.270210941182973	8.78913978091857	1.50709458998996e-18	1.26450473108385e-16	5.18707680700841	43.138002811663	222.197216720508
ENSG00000170561.8	chr5	2745959	2752969	protein_coding	IRX2	496	563	535	185	231	208	366.566894233011	-1.3345102209565	0.151965566322171	-8.7816618807402	1.61076699407474e-18	1.34629144416301e-16	0.396526661882615	524.97108904843	208.162699417592
ENSG00000107159.8	chr9	35673853	35681156	protein_coding	CA9	6769	6416	5574	2563	2171	2587	4343.94016434768	-1.34350614533401	0.154478020049826	-8.69706994497127	3.40563534113486e-18	2.8247275419161e-16	0.394061812802756	6231.94736648247	2455.9329622129
ENSG00000176490.4	chr19	2714565	2721416	protein_coding	DIRAS1	1186	1559	1758	616	590	745	1060.91070336499	-1.17842798186062	0.136181521085999	-8.65336186923949	5.00041551316812e-18	4.10052941572288e-16	0.441832674472635	1471.42892494446	650.392481785517
ENSG00000165449.7	chr10	61410523	61495760	protein_coding	SLC16A9	272	164	199	33	29	30	122.417258296106	-2.79125075074464	0.325091820114186	-8.5860380915282	9.00198329521932e-18	7.27219698841677e-16	0.1444607278267	213.882941088631	30.9515755035805
ENSG00000184012.7	chr21	42836478	42903043	protein_coding	TMPRSS2	1352	2102	1779	3518	3405	3772	2641.85255711746	1.06829142002082	0.124435281066603	8.58511678411386	9.07441987426488e-18	7.30356364028334e-16	2.09694848548756	1705.49284012447	3578.21227411044
ENSG00000007952.13	chrX	100098313	100129334	protein_coding	NOX1	231	348	329	76	81	107	191.729316314941	-1.75631831695882	0.205233750208249	-8.55764860885063	1.15192840239667e-17	9.20314562958897e-16	0.296002585598607	295.902288832713	87.5563437971682
ENSG00000145113.17	chr3	195473636	195539148	protein_coding	MUC4	9512	14774	11541	5080	6229	6115	8744.37696687855	-1.0102709303033	0.118336817484768	-8.53724945267639	1.37454597026801e-17	1.09414866226719e-15	0.496453007781783	11686.6049462076	5802.14898754953
ENSG00000189366.5	chr3	125648118	125655882	protein_coding	ALG1L	203	284	243	484	629	772	430.637764649234	1.38213873048662	0.162000740016071	8.53168158583417	1.44235593642631e-17	1.14393565162336e-15	2.60654493371954	238.808967362521	622.466561935947
ENSG00000260284.1	chr16	1336352	1338838	pseudogene	TPSP2	106	269	177	5	23	18	96.1486668916608	-3.55656034558355	0.416945787145717	-8.53003065441835	1.46308941946156e-17	1.15615986088433e-15	0.0849901615184689	177.381983662236	14.9153501210853
ENSG00000231131.2	chr10	54210634	54230293	lincRNA	RP11-346D6.6	806	621	665	2190	2117	1864	1388.56905384978	1.57360512080883	0.184619774348587	8.52349173516838	1.54813834076864e-17	1.21893457547983e-15	2.97647570945418	698.801946915718	2078.33616078385
ENSG00000054598.5	chr6	1610681	1614127	protein_coding	FOXC1	1092	1610	1627	534	697	603	1011.15958620537	-1.20658899810208	0.141656282907422	-8.51772313474179	1.62720635828123e-17	1.27656394844077e-15	0.433291848883506	1410.74463924725	611.574533163494
ENSG00000176485.6	chr11	63340667	63384355	protein_coding	PLA2G16	7681	11500	11298	3784	4823	5676	7327.90117556782	-1.07135737977353	0.125896308408278	-8.50983951252289	1.74174263472726e-17	1.36150392788699e-15	0.47587105839955	9930.44599960746	4725.35635152818
ENSG00000169247.7	chr5	148303202	148442726	protein_coding	SH3TC2	1074	999	1006	2110	2401	2233	1638.11676724558	1.14342659916042	0.134376458199363	8.50912886440278	1.7524498546597e-17	1.36496372012939e-15	2.20905080525884	1021.38860902429	2254.84492546687
ENSG00000118276.7	chr18	29202210	29265799	protein_coding	B4GALT6	657	546	401	1715	1907	1679	1156.85137034369	1.72707170869185	0.203158260031999	8.5011148865905	1.87778412151581e-17	1.45736166945215e-15	3.31055181013377	537.228059259152	1776.47468142824
ENSG00000114270.11	chr3	48601506	48632700	protein_coding	COL7A1	5599	8439	7207	2527	2886	4004	5021.11975409597	-1.15544826222833	0.136214948179178	-8.48253644459379	2.20337056632249e-17	1.69192387903724e-15	0.448926677998466	6931.070466501	3111.16904169095
ENSG00000180071.14	chr9	38540566	38620657	protein_coding	ANKRD18A	379	408	384	118	128	166	261.582230777193	-1.49743410888396	0.176541818439994	-8.48203627965311	2.21286539831375e-17	1.6932316186886e-15	0.354182759021333	386.528082299379	136.636379255007
ENSG00000205339.5	chr11	9406169	9469673	protein_coding	IPO7	21689	23245	19769	10121	11039	10565	16002.9102171638	-1.01104659523481	0.119212979541999	-8.48101103687804	2.23245435534024e-17	1.70222686301399e-15	0.496186161583195	21391.5428717219	10614.2775626057
ENSG00000137710.10	chr11	110045605	110167447	protein_coding	RDX	1003	660	677	2773	2458	2713	1727.12947737171	1.7607776123652	0.207807383205393	8.47312345310115	2.38899163975606e-17	1.81521599033353e-15	3.3888073238115	787.625145206403	2666.63380953701
ENSG00000170577.7	chr2	45232300	45236569	protein_coding	SIX2	801	954	1048	375	464	409	668.133912250686	-1.14268906584186	0.135256570369821	-8.44830726313326	2.95556681900373e-17	2.23788928723938e-15	0.452914594564009	919.574403927424	416.693420573949
ENSG00000268621.1	chr19	46692423	46706340	lincRNA	AC006262.5	1179	2518	2057	496	600	752	1233.68715008417	-1.60231613691184	0.190146437399721	-8.42674813593002	3.55403695203403e-17	2.68169364599485e-15	0.329347810234647	1856.09476565958	611.279534508759
ENSG00000103647.8	chr15	68871308	69020145	protein_coding	CORO2B	95	146	135	369	393	352	248.094401199585	1.60483310617791	0.190514595990975	8.42367535059586	3.64854365160354e-17	2.74347758107255e-15	3.04160562716124	122.476141777303	373.712660621866
ENSG00000126337.9	chr17	39642388	39648798	protein_coding	KRT36	23	49	29	133	217	237	112.90462182015	2.5573193828034	0.304291484884235	8.40417661958668	4.30873833446863e-17	3.21763548956487e-15	5.8861299064553	32.657829893925	193.151413746374
ENSG00000067840.8	chrX	153067621	153096020	protein_coding	PDZD4	91	148	196	13	16	22	78.8385499099053	-3.06163274360976	0.365043961517132	-8.38702475966328	4.98600017434534e-17	3.71064280098283e-15	0.119772387983646	140.864216431677	16.8128833881338
ENSG00000163618.13	chr3	62384022	62861054	protein_coding	CADPS	217	240	214	634	559	579	408.735714047179	1.42893085354063	0.170521021003904	8.37979297290224	5.30208803760767e-17	3.93241212099837e-15	2.69247108889366	221.412034800927	596.05939329343
ENSG00000185920.11	chr9	98205262	98279339	protein_coding	PTCH1	2859	2974	2205	6850	7148	6244	4732.90356628454	1.35126387513622	0.161268778422893	8.37895523455142	5.33995778643208e-17	3.9470279815291e-15	2.55135539457275	2665.67738543465	6800.12974713444
ENSG00000248514.1	chr5	180632361	180633120	antisense	CTC-338M12.1	118	150	145	11	27	12	76.0048738323256	-3.02447818271002	0.361207687722448	-8.37323868099404	5.60559071043343e-17	4.12932514333657e-15	0.122897018162588	135.392722538029	16.6170251266227
ENSG00000114315.3	chr3	193853934	193856521	protein_coding	HES1	289	382	411	656	927	1041	610.089012960293	1.29241946284549	0.154437309529492	8.36857017765316	5.83215664566883e-17	4.28170932658883e-15	2.44938483867023	353.70718992909	866.470835991495
ENSG00000016402.8	chr6	137321108	137366298	protein_coding	IL20RA	165	228	238	23	42	58	123.052786345192	-2.35081507528746	0.281914640010903	-8.3387477684612	7.50813728953861e-17	5.47514535030079e-15	0.19603523971404	206.024229717887	40.0813429724975
ENSG00000091879.9	chr8	6357172	6420930	protein_coding	ANGPT2	54	208	111	544	632	813	388.444491201034	2.46660328751602	0.295937139546755	8.3348892649762	7.75707573083084e-17	5.63775962229716e-15	5.52740868950624	118.611633833529	658.277348568539
ENSG00000177409.7	chr7	92759368	92777682	protein_coding	SAMD9L	287	352	257	788	752	751	532.198490858597	1.38183607831109	0.166053297692624	8.32164189156284	8.6753081742847e-17	6.28410406451269e-15	2.60599818355268	295.1748466251	769.222135092095
ENSG00000225210.5	chr14	19650018	19718563	lincRNA	AL589743.1	121	255	192	558	552	617	380.302533607341	1.6491118479775	0.198363192226328	8.31359804946018	9.28432439088645e-17	6.70291207104164e-15	3.13640496329098	183.411268273116	577.193798941566
ENSG00000171163.11	chr1	249144205	249153343	protein_coding	ZNF692	3166	5050	4780	1710	2120	2279	3127.48260841877	-1.05937459704214	0.127615490981974	-8.30130095406505	1.02977465945351e-16	7.4099447432398e-15	0.479840023456906	4226.69100667133	2028.27421016622
ENSG00000058335.11	chr15	79252289	79383115	protein_coding	RASGRF1	1758	2760	2518	935	1176	1206	1696.37097670727	-1.05541978958677	0.127165871049005	-8.29955223740849	1.0450451177353e-16	7.49500840049695e-15	0.481157195998722	2290.48428331022	1102.25767010432
ENSG00000182957.11	chr13	24553944	24881212	protein_coding	SPATA13	2718	3254	2679	5728	5800	5557	4289.75459443701	1.00854060882475	0.121788328364429	8.281094111144	1.22048684885781e-16	8.72447358964772e-15	2.01187491231474	2848.51864855519	5730.99054031883
ENSG00000179715.8	chr12	47473386	47630443	protein_coding	PCED1B	221	325	348	57	98	81	184.642859787312	-1.89646495026773	0.229387393245866	-8.26752038737816	1.36773858512308e-16	9.74502530928187e-15	0.268600714902458	291.166579230834	78.1191403437902
ENSG00000087916.7	chrX	115567790	115592625	protein_coding	SLC6A14	16	16	7	147	112	116	69.9356704262786	3.29384476677116	0.39953237344057	8.24424999257567	1.66199359273234e-16	1.17262281700216e-14	9.80722357154439	13.0353504805419	126.835990372015
ENSG00000181444.8	chr7	149461271	149470568	protein_coding	ZNF467	932	1597	1122	442	351	479	806.921382038199	-1.48110489346863	0.180051213848047	-8.22602004071241	1.93536648135223e-16	1.35337822999381e-14	0.358214367093431	1187.91940966956	425.923354406838
ENSG00000196611.4	chr11	102660651	102668891	protein_coding	MMP1	261	366	270	77	102	88	191.451314783092	-1.72410413506087	0.209593898076935	-8.2259271423446	1.93686728419344e-16	1.35337822999381e-14	0.302686422013534	293.904084430626	88.9985451355589
ENSG00000164120.9	chr4	175411328	175444305	protein_coding	HPGD	2278	2476	2169	1001	1255	1150	1711.0485698262	-1.00955373336211	0.123080462185263	-8.20238822180003	2.35657824310552e-16	1.64137185259378e-14	0.496699867363794	2286.57433305935	1135.52280659304
ENSG00000168765.11	chr1	110198703	110208118	protein_coding	GSTM4	238	410	364	92	109	92	213.286594023872	-1.74750016921887	0.213850865728369	-8.17158332872276	3.04368164720304e-16	2.11317079474023e-14	0.297817375174398	328.485489971379	98.0876980763656
ENSG00000101197.8	chr20	61867235	61871859	protein_coding	BIRC7	461	960	956	105	162	260	468.954104940312	-2.15448411578978	0.26394179776333	-8.1627242598448	3.27551669017384e-16	2.26688704440024e-14	0.224613396948839	766.150745160098	171.757464720526
ENSG00000104490.13	chr8	102698771	103137135	protein_coding	NCALD	284	400	302	628	746	866	533.010113967357	1.20216652704843	0.147314053501671	8.16056919535373	3.33449470995194e-16	2.30037792196717e-14	2.30084935324742	322.928704590912	743.091523343802
ENSG00000157399.10	chrX	2852699	2886286	protein_coding	ARSE	944	1084	1211	481	557	523	792.644495513784	-1.02927670584862	0.126244714408876	-8.15302811423098	3.54923059264026e-16	2.44076993698308e-14	0.489955726189501	1063.82342386828	521.465567159285
ENSG00000158887.11	chr1	161274525	161279762	protein_coding	MPZ	124	191	150	382	458	408	284.367676362785	1.455724778447	0.178646456853097	8.14863504202636	3.68054885327302e-16	2.52309170758599e-14	2.74294325860449	151.718832163335	417.016520562235
ENSG00000237643.1	chr6	71104590	71109120	lincRNA	RP11-462G2.1	82	132	151	7	14	19	65.7193902983445	-3.16986169724995	0.390818771055971	-8.11082253978015	5.02782395318318e-16	3.43583780901332e-14	0.111115986676129	118.427859397297	13.0109211993924
ENSG00000184515.6	chrX	101408680	101411029	protein_coding	BEX5	485	592	599	172	255	260	388.546018906243	-1.27329630244514	0.157387919280138	-8.09017812973799	5.95775373579889e-16	4.058556314503e-14	0.413713430350373	549.953092420207	227.138945392279
ENSG00000133048.8	chr1	203148059	203155877	protein_coding	CHI3L1	68	103	70	225	263	301	170.395101766275	1.73181958135963	0.214612332271038	8.06952500368187	7.05721808957111e-16	4.79251269701468e-14	3.32146469906893	78.7979625565214	261.99224097603
ENSG00000184347.10	chr5	168088745	168728133	protein_coding	SLIT3	10	26	12	130	106	144	71.2871645945956	3.0259101460937	0.375026835207686	8.06851633541899	7.11575494009199e-16	4.81721092221617e-14	8.14497429717822	15.4407511864689	127.133578002722
ENSG00000154330.8	chr9	70943224	71145977	protein_coding	PGM5	133	270	228	29	36	54	121.464167693732	-2.37711178219904	0.295086722304539	-8.05563789395371	7.90653775348435e-16	5.33593080499902e-14	0.192494378224928	203.813879683003	39.1144557044614
ENSG00000160182.2	chr21	43782391	43786703	protein_coding	TFF1	419	380	547	1122	996	1378	804.789416193397	1.39175091328934	0.173017225633887	8.04400202459815	8.69510828304997e-16	5.83189500305429e-14	2.62396943190682	444.296253032099	1165.2825793547
ENSG00000260710.1	chr16	1344552	1349167	lincRNA	RP11-616M22.7	67	167	118	7	13	5	60.7611578273251	-3.76118796978233	0.468151662452758	-8.03412285257424	9.42507221346249e-16	6.28578196562432e-14	0.0737512867239055	113.127412875457	8.39490277919267
ENSG00000139211.5	chr12	47469490	47473734	protein_coding	AMIGO2	551	622	626	233	215	302	420.828460714404	-1.2461708596641	0.155110917499936	-8.03406284837823	9.42968533796663e-16	6.28578196562432e-14	0.421565625774399	592.138577617228	249.518343811579
ENSG00000204956.4	chr5	140710252	140892546	protein_coding	PCDHGA1	14	37	13	142	189	144	89.71050869307	2.93441669986001	0.366651435091555	8.00328709780523	1.21141047085255e-15	8.01104375877587e-14	7.64447115794802	20.6003385735877	158.820678812552
ENSG00000135472.4	chr12	50260679	50298000	protein_coding	FAIM2	251	465	360	34	95	85	209.333304614718	-2.31498174960014	0.289562369692942	-7.99476034145943	1.29826152501909e-15	8.52342030217213e-14	0.200965289923472	348.843142860193	69.8234663692435
ENSG00000169031.14	chr2	228029281	228179508	protein_coding	COL4A3	173	252	150	41	36	37	113.448081493697	-2.30290222900135	0.288745002336083	-7.97555701525492	1.51695107695064e-15	9.89935851447881e-14	0.202655013373818	188.534648673305	38.3615143140887
ENSG00000189325.6	chr6	36283534	36304662	protein_coding	C6orf222	61	76	72	176	275	340	164.137166966121	1.92274502301369	0.241250329401121	7.96991667446301	1.58781390881874e-15	1.03307736684252e-13	3.79143771556478	68.5862249756485	259.688108956593
ENSG00000121335.10	chr12	11544476	11653975	protein_coding	PRB2	13	17	13	93	113	103	58.6310726846443	2.86832801239189	0.359990306903355	7.96779234714765	1.61533990523375e-15	1.04784929792939e-13	7.30218395048278	14.1217796837194	103.140365685569
ENSG00000085563.10	chr7	87133175	87342611	protein_coding	ABCB1	256	318	256	55	99	78	174.877876149675	-1.82648247282044	0.229422452324963	-7.96121937635529	1.70352046470432e-15	1.09849267710652e-13	0.281951227148119	272.96963735232	76.7861149470304
ENSG00000205189.7	chr8	81397854	81438500	protein_coding	ZBTB10	1088	1277	884	427	402	405	743.689331482693	-1.37333815614397	0.172815484774381	-7.94684664940141	1.9131900296847e-15	1.22641688894036e-13	0.385997081322492	1072.95349552826	414.425167437124
ENSG00000171360.3	chr17	39592698	39597173	protein_coding	KRT38	4	8	4	90	72	85	44.1260489482784	3.98603999569134	0.503102349941105	7.9229206465801	2.3199564448895e-15	1.48279333834981e-13	15.8459252398509	5.19079857744382	83.0612993191129
ENSG00000204542.2	chr6	31079000	31080336	protein_coding	C6orf15	22	22	21	147	123	119	76.4397874125195	2.6130724916765	0.329956043472154	7.91945637418527	2.38551245102115e-15	1.5202220256053e-13	6.11805252004718	21.5155150082351	131.364059816804
ENSG00000160200.13	chr21	44473301	44497053	protein_coding	CBS	589	806	694	223	309	357	488.699418161674	-1.2183818929834	0.153867739654841	-7.91837129548075	2.40641858130412e-15	1.52906088275789e-13	0.42976446595183	683.904116631781	293.494719691568
ENSG00000174938.10	chr16	29882480	29910868	protein_coding	SEZ6L2	333	524	583	156	117	161	306.65708037815	-1.68701027368532	0.213378107888316	-7.9062012986277	2.65361954104565e-15	1.68121884100475e-13	0.310569858815605	467.714702414961	145.599458341339
ENSG00000182986.8	chr19	53367043	53400946	protein_coding	ZNF320	425	536	422	859	1062	975	710.29219068984	1.0871612342366	0.137515578147554	7.90573147334676	2.66364812051424e-15	1.68266678217718e-13	2.12455579807479	454.689351588366	965.895029791313
ENSG00000198538.6	chr19	53300662	53360853	protein_coding	ZNF28	323	360	389	711	875	742	565.453710792731	1.14194573365784	0.144804054227799	7.88614476126055	3.11665053156462e-15	1.96312848409944e-13	2.2067844712913	352.662581043067	778.244840542395
ENSG00000227115.2	chr18	48872619	49088939	lincRNA	RP11-267C16.1	13	12	6	102	94	97	54.3967235518043	3.25987009993048	0.41499970979995	7.85511416743374	3.99408168355299e-15	2.50130804222738e-13	9.57896710919711	10.384532648997	98.4089144546115
ENSG00000179314.9	chr17	5675554	6027747	protein_coding	WSCD1	249	254	274	549	539	647	417.643992310118	1.17545350087825	0.149683016457627	7.85295171554084	4.06358141280385e-15	2.53751976096668e-13	2.25863868496726	256.511622836244	578.776361783992
ENSG00000163347.5	chr3	190023490	190040264	protein_coding	CLDN1	166	174	142	35	34	26	95.8503603326128	-2.32055466346675	0.296086702648625	-7.83741600925801	4.59912374825307e-15	2.86371226857557e-13	0.200190488680662	159.591400761198	32.1093199040276
ENSG00000187608.5	chr1	948803	949920	protein_coding	ISG15	7308	9588	12213	17685	21529	30421	16221.0440273459	1.27260805784841	0.162432314367983	7.83469756495233	4.69972557602879e-15	2.91799247121948e-13	2.41597923984314	9497.05898270067	22945.029071991
ENSG00000142609.13	chr1	1853396	1935276	protein_coding	C1orf222	266	482	349	76	106	134	230.078725453144	-1.77274453737112	0.226447182823311	-7.82851221758999	4.93676981803814e-15	3.05643717708794e-13	0.292651476514594	356.128772539908	104.028678366381
ENSG00000029534.15	chr8	41510739	41754280	protein_coding	ANK1	323	441	518	119	144	184	282.951186424481	-1.49907588421904	0.192192774747117	-7.79985556788746	6.1978069579188e-15	3.82626542620834e-13	0.353779931145553	418.132028396413	147.77034445255
ENSG00000143952.15	chr2	64119280	64246206	protein_coding	VPS54	5442	6078	4567	2469	2484	2572	3918.66499424035	-1.07806970243639	0.138302505611076	-7.79501208364262	6.44023155151596e-15	3.96466492481567e-13	0.473662150211291	5318.1802616809	2519.1497267998
ENSG00000204421.2	chr6	31686425	31689622	protein_coding	LY6G6C	44	52	46	139	253	212	123.135219069818	2.09669829281526	0.269147391132679	7.79014904804214	6.69301945402757e-15	4.1086442303806e-13	4.27729375831827	46.7370658608675	199.533372278769
ENSG00000183486.8	chr21	42733870	42781317	protein_coding	MX2	3530	5651	5633	8119	10569	12585	7575.19518090492	1.10197545387339	0.141699504416381	7.77684762139508	7.43540772108564e-15	4.55151676582851e-13	2.14648405202817	4814.68446578127	10335.7058960286
ENSG00000271225.1	chr9	69823283	69823847	pseudogene	RP11-460N11.3	19	20	28	125	179	111	80.5622043724979	2.65960375727133	0.342647210049389	7.76193028651238	8.36463836854106e-15	5.09165143940520e-13	6.31859482586983	22.0016111208603	139.122797624136
ENSG00000163216.6	chr1	153012201	153014407	protein_coding	SPRR2D	7	8	9	68	79	107	45.9070748370943	3.41417422597629	0.440217673244942	7.75565006468198	8.78920762264281e-15	5.33514723038131e-13	10.6602859043751	7.88323132942206	83.9309183447665
ENSG00000183087.10	chr13	114523522	114567046	protein_coding	GAS6	2692	3801	4168	7110	6548	7341	5255.91929708407	1.01688086455903	0.1311818693907	7.75168755623111	9.06792853869059e-15	5.48900153410265e-13	2.02353929452702	3476.08892835427	7035.74966581388
ENSG00000088992.13	chr12	117476728	117537284	protein_coding	TESC	2556	3512	4375	1123	1141	1801	2372.75318045771	-1.34123259602435	0.173555457725814	-7.72797706046936	1.0926902852608e-14	6.59590349694515e-13	0.394683306083941	3402.72035791603	1342.7860029994
ENSG00000135074.11	chr5	156822542	157002783	protein_coding	ADAM19	1612	1667	1522	3284	3080	3186	2396.6304659184	1.01346796546919	0.131827508606935	7.6878337167928	1.49647124004443e-14	8.98296327388055e-13	2.01875798389741	1588.01371918605	3205.24721265075
ENSG00000006210.6	chr16	57406370	57418960	protein_coding	CX3CL1	129	158	208	15	7	35	90.198107491303	-3.11147805791467	0.405941548394035	-7.66484256224607	1.79050698405359e-14	1.06601389782106e-12	0.115704905965059	161.812412184186	18.5838027984204
ENSG00000174939.6	chr16	29911696	29931185	protein_coding	ASPHD1	232	336	412	54	100	106	202.068517914817	-1.89754221812928	0.248156806099066	-7.64654513393346	2.06451019471373e-14	1.22578882626568e-12	0.268400224220068	318.818146248421	85.3188895812119
ENSG00000171914.10	chr15	62682725	63136830	protein_coding	TLN2	617	589	513	1241	1280	1280	921.747837956199	1.15791122828579	0.151989275838553	7.61837453265948	2.56890015643619e-14	1.52111088009577e-12	2.23134134183503	570.877753302023	1272.61792261038
ENSG00000100968.9	chr14	24834879	24848810	protein_coding	NFATC4	3211	4792	4285	1555	1904	2496	2987.31930561757	-1.02718844065505	0.134855439823838	-7.61695962726365	2.59720524245699e-14	1.5336920414085e-12	0.490665438440043	4008.30232803573	1966.33628319941
ENSG00000119900.7	chr6	71998506	72018653	protein_coding	OGFRL1	3595	3399	2929	1502	1408	1540	2394.19666881746	-1.1449125716459	0.150388099337033	-7.61305300547783	2.67695937795044e-14	1.57650418000653e-12	0.452217092630308	3297.27433238319	1491.11900525174
ENSG00000162722.8	chr1	248020501	248041507	protein_coding	TRIM58	950	795	787	329	312	291	578.759134086734	-1.42887060323377	0.187760122087377	-7.61008561002546	2.7391442522214e-14	1.60876604716279e-12	0.371421541842183	843.911709836387	313.60655833708
ENSG00000152926.10	chr7	64432154	64467062	protein_coding	ZNF117	3037	3936	2749	6296	6747	6515	4871.61751230537	1.03373021423322	0.135874242347098	7.60799248169863	2.7838603018423e-14	1.63062178488774e-12	2.04731091537076	3197.29378219163	6545.94124241911
ENSG00000116962.10	chr1	236139130	236228462	protein_coding	NID1	771	1157	959	252	389	485	656.017751559001	-1.34783187039368	0.178405459825424	-7.5548801685362	4.19245662834387e-14	2.41661206871461e-12	0.392882041574375	942.32475022759	369.710752890411
ENSG00000163032.7	chr2	17720393	17838285	protein_coding	VSNL1	118	132	139	379	362	323	243.186027921354	1.48424391217474	0.196590369424254	7.54993195506772	4.35485705488574e-14	2.50358197512492e-12	2.7977051252086	128.001458309451	358.370597533258
ENSG00000158321.11	chr7	69063905	70258054	protein_coding	AUTS2	118	87	114	16	11	14	60.100558927982	-2.94984339009491	0.391294865966907	-7.53867133627147	4.74783884491209e-14	2.71513910365223e-12	0.129422163974245	106.365576333619	13.8355415223453
ENSG00000143797.7	chr2	8992820	9143942	protein_coding	MBOAT2	2851	2719	2513	1263	1257	1453	2004.15982802129	-1.01578317378313	0.134896507963946	-7.53009243244917	5.07044166639518e-14	2.88444418461868e-12	0.4945597812217	2682.09673458943	1326.22292145314
ENSG00000272686.1	chr7	123389122	123391220	antisense	RP11-390E23.6	301	450	374	652	784	827	559.882731754513	1.03358863653685	0.137405666745368	7.52216892518881	5.38749117726565e-14	3.05680341444282e-12	2.0471100140485	367.242960834461	752.522502674565
ENSG00000205464.7	chr5	81575281	81682796	protein_coding	ATP6AP1L	285	598	521	951	1300	1552	853.885723901844	1.46851909896863	0.19586121610777	7.49775339983897	6.49208883803242e-14	3.65491146474825e-12	2.76737681425368	452.916939275649	1254.85450852804
ENSG00000183935.3	chr12	13152812	13155768	pseudogene	HTR7P1	291	339	351	606	706	655	489.774632301381	1.02724845238727	0.13710762670615	7.49227797946554	6.768836972598e-14	3.8008681201945e-12	2.0381333582564	322.372401225088	657.176863377674
ENSG00000148735.10	chr10	115511213	115543188	protein_coding	PLEKHS1	125	192	171	392	519	389	296.975080491164	1.44847813263102	0.193642536929097	7.48016502779753	7.42293386692361e-14	4.15741690366281e-12	2.72920002122443	159.026606206139	434.923554776188
ENSG00000268879.1	chr19	46699495	46700580	pseudogene	IGFL1P1	332	815	606	108	165	193	358.401517426771	-1.87649997649564	0.250929690518786	-7.47819029552087	7.53530335715806e-14	4.19870967318979e-12	0.272343629024656	563.468478367915	153.334556485628
ENSG00000123338.8	chr12	54891495	54937726	protein_coding	NCKAP1L	80	110	90	257	234	318	180.632906737872	1.55420172696349	0.207854416772997	7.47735723441892	7.58320754883049e-14	4.21459547937686e-12	2.93671187343332	91.7052724367466	269.560541038998
ENSG00000099937.6	chr22	21128167	21142008	protein_coding	SERPIND1	37	38	31	200	144	155	102.039203958318	2.26832291461851	0.303929412321372	7.46332149064933	8.43681538613526e-14	4.66515102178385e-12	4.81762772113794	35.1269912268314	168.951416689804
ENSG00000079215.9	chr5	36606457	36688436	protein_coding	SLC1A3	972	966	786	380	368	403	644.596436505657	-1.23062305686599	0.16518439416927	-7.44999588523436	9.33431430081577e-14	5.14832446880781e-12	0.426133371872625	903.98013089419	385.212742117124
ENSG00000138434.12	chr2	182756560	182795465	protein_coding	SSFA2	14689	15342	12716	29446	29406	27356	21554.3300796587	1.03280989340546	0.138956616572035	7.43260680120298	1.06478065577687e-13	5.82840010848546e-12	2.04600531579925	14152.740635536	28955.9195237814
ENSG00000117983.13	chr11	1244296	1283406	protein_coding	MUC5B	4304	4626	3949	2165	1801	1981	3129.21589991628	-1.0893814593116	0.146941215596442	-7.41372292919824	1.22802343189138e-13	6.68826496201293e-12	0.469962823155317	4257.22314953844	2001.20865029411
ENSG00000128710.5	chr2	176973518	176984670	protein_coding	HOXD10	215	370	359	79	106	117	203.044946278507	-1.61461396425212	0.217952253395747	-7.40810860679831	1.28113370186071e-13	6.96007911878377e-12	0.326552313817211	306.154507140955	99.9353854160593
ENSG00000167311.9	chr11	3659733	3663546	protein_coding	ART5	130	234	210	40	39	59	115.867992590745	-2.02447516547172	0.273783449276076	-7.39443955003392	1.42005938669663e-13	7.69558866142256e-12	0.245794550376958	186.02314633343	45.7128388480611
ENSG00000126583.6	chr19	54382444	54410906	protein_coding	PRKCG	1044	2083	1748	482	600	772	1093.89209308274	-1.36359386620168	0.184566730518256	-7.38808051902294	1.48963532378795e-13	8.03257201519502e-12	0.388613017638863	1575.57517353001	612.209012635472
ENSG00000090924.10	chr19	39903225	39919054	protein_coding	PLEKHG2	1647	1977	1582	788	758	1020	1284.09789723012	-1.00595803535194	0.136223460964957	-7.38461663083663	1.5289328161048e-13	8.224069066033e-12	0.497939360236096	1714.61592872893	853.57986573131
ENSG00000138083.3	chr2	45168902	45173216	protein_coding	SIX3	242	297	283	97	91	115	185.483964474418	-1.41774752116327	0.19204279867875	-7.3824560510331	1.55395836927738e-13	8.33804180809055e-12	0.37429624467876	269.886078961565	101.081849987272
ENSG00000123685.4	chr1	212859760	212873327	protein_coding	BATF3	31	31	45	119	152	185	92.9422989822142	2.10097668426367	0.28530851858592	7.36387646144174	1.78645031844565e-13	9.49177307338447e-12	4.28999713505151	35.1830782210908	150.701519743337
ENSG00000065618.12	chr10	105791044	105845760	protein_coding	COL17A1	583	525	456	1150	1257	1182	860.99800758745	1.20768468673273	0.164734809375057	7.33108376617086	2.28298904488718e-13	1.20125024054342e-11	2.3096667166411	520.714679804983	1201.28133536992
ENSG00000162896.5	chr1	207101863	207119811	protein_coding	PIGR	658	1004	717	288	225	370	535.640837903523	-1.40279598298788	0.191486588764022	-7.32581844004028	2.37445081213151e-13	1.24635726083164e-11	0.378195477605577	777.241978252327	294.039697554719
ENSG00000230445.4	chr10	27535279	27548384	pseudogene	LRRC37A6P	160	191	145	399	442	392	288.33932629924	1.33790043299881	0.183156635177687	7.30467903442791	2.77929377262421e-13	1.45184694646386e-11	2.52783173362448	163.50283605856	413.17581653992
ENSG00000123700.4	chr17	68164814	68176189	protein_coding	KCNJ2	367	746	511	1014	1751	1726	1002.44971286127	1.4926659786191	0.204396274603408	7.30280422926169	2.81831112003544e-13	1.46869829615084e-11	2.81408514140576	525.391378627604	1479.50804709493
ENSG00000136883.8	chr9	116848406	116861507	protein_coding	KIF12	234	490	356	51	107	110	218.315681171685	-1.98798318306981	0.272947081185941	-7.28340150930401	3.25506589482341e-13	1.69224490335903e-11	0.252091052233035	348.904022941249	87.7273394021213
ENSG00000137868.14	chr15	74471807	74504608	protein_coding	STRA6	1741	3124	3126	670	889	1334	1768.12802035791	-1.44654601482344	0.198663509150387	-7.28138761370827	3.30403841501444e-13	1.71360522187777e-11	0.366898773050222	2587.31760444173	948.938436274082
ENSG00000100665.7	chr14	95027428	95036250	protein_coding	SERPINA4	56	98	73	4	4	9	39.6588544004514	-3.71508104045365	0.510530650598764	-7.27690107557011	3.41575538847056e-13	1.76732810349652e-11	0.076146363992753	73.7641487270464	5.55356007385652
ENSG00000204983.8	chr7	142457319	142460923	protein_coding	PRSS1	2	2	13	69	92	101	46.0940033962828	3.97016120405301	0.545780646668478	7.27427992965202	3.48273128074905e-13	1.79770150740992e-11	15.6724758767786	5.45815601288671	86.7298507796789
ENSG00000128242.8	chr22	30950622	30970574	protein_coding	GAL3ST1	232	341	357	76	119	121	203.645014005128	-1.53601034208316	0.211342488444813	-7.26787288910081	3.65192172475442e-13	1.88056661138953e-11	0.344837758448852	302.977520575946	104.312507434311
ENSG00000119917.9	chr10	91087651	91100728	protein_coding	IFIT3	731	1129	1267	1778	2255	2767	1631.72816927809	1.14443235384697	0.157809928936343	7.25196672706572	4.10762808189452e-13	2.11023323516903e-11	2.21059135107955	1016.18462666299	2247.27171189319
ENSG00000154639.14	chr21	18884700	18965897	protein_coding	CXADR	2310	1882	1642	737	828	864	1380.24560102726	-1.26769350837875	0.176287651927815	-7.19105107201629	6.42944245298869e-13	3.27977028042012e-11	0.415323235521534	1950.65168117632	809.839520878192
ENSG00000005243.5	chr17	46103533	46115392	protein_coding	COPZ2	233	252	265	84	98	93	169.467714587533	-1.42875553433738	0.198812669090485	-7.18644108986391	6.65019637553509e-13	3.38443600554457e-11	0.371451167487368	247.119885819449	91.8155433556157
ENSG00000267365.1	chr17	68163102	68165543	antisense	KCNJ2-AS1	42	63	59	146	180	222	117.350405100699	1.75885755465324	0.244885407651869	7.18236979295086	6.85133023235045e-13	3.47865087100953e-11	3.38430021902381	53.4587748336807	181.242035367717
ENSG00000005961.13	chr17	42449548	42466873	protein_coding	ITGA2B	910	1779	1407	427	505	679	928.733242873988	-1.31626233163444	0.183552294796121	-7.1710480824904	7.44257563000259e-13	3.77003755281087e-11	0.401573971763966	1325.32532534295	532.141160405028
ENSG00000111859.12	chr6	11183531	11382581	protein_coding	NEDD9	1810	1816	1626	855	847	795	1289.29289363179	-1.05310602293857	0.147037156637928	-7.1621761942241	7.94062683702284e-13	4.00366036648128e-11	0.481929485811508	1739.84967021669	838.736117046886
ENSG00000099194.5	chr10	102106881	102124591	protein_coding	SCD	36192	31275	25714	12752	14676	12876	22298.1115130561	-1.20500379981937	0.168496003358382	-7.15152748909059	8.5817530158332e-13	4.31689987933035e-11	0.433768201101059	31104.2950609256	13491.9279651866
ENSG00000162645.8	chr1	89571815	89616139	protein_coding	GBP2	1841	3087	2166	904	1098	1305	1702.73884333454	-1.07621774491993	0.150622326033507	-7.14514091809019	8.99036113772734e-13	4.51199856544926e-11	0.474270570853579	2309.99678676454	1095.48089990455
ENSG00000205622.5	chr21	40249215	40328392	lincRNA	AF064858.6	78	149	88	8	16	18	57.9863656015324	-2.88499626725953	0.405373962103909	-7.11687611184071	1.10400635095582e-12	5.46495717827356e-11	0.135372230944077	102.240714792229	13.7320164108358
ENSG00000136869.13	chr9	120466610	120479149	protein_coding	TLR4	221	213	177	728	546	527	406.861912489449	1.59034840211913	0.223488495992186	7.11601908213987	1.11088921862859e-12	5.48653036591316e-11	3.01122059856939	202.968281258823	610.755543720075
ENSG00000110031.8	chr11	58294344	58345693	protein_coding	LPXN	402	682	535	1125	1018	1269	833.324043116967	1.11323984987148	0.156820105248727	7.09883371207924	1.25814078384193e-12	6.19969554958478e-11	2.16330914994917	526.418005651148	1140.23008058279
ENSG00000150722.6	chr2	182818968	182996125	protein_coding	PPP1R1C	135	151	130	314	319	352	233.145430556093	1.26263658296214	0.178077116391898	7.09039212081259	1.33732530591377e-12	6.57498104588512e-11	2.39933829171272	137.271750457226	329.019110654961
ENSG00000155966.9	chrX	147582139	148082193	protein_coding	AFF2	159	163	116	527	395	423	300.090180425476	1.64627573995165	0.232500372175957	7.0807445362098	1.43382008420784e-12	7.01764510133346e-11	3.130245348467	145.423937813327	454.756423037624
ENSG00000119922.7	chr10	91061712	91069033	protein_coding	IFIT2	439	818	702	1158	1458	1560	1010.19532000743	1.12586456036598	0.159907003382384	7.04074578693539	1.91213588569794e-12	9.25448216750601e-11	2.18232286889375	634.416112190012	1385.97452782485
ENSG00000021645.13	chr14	78708734	80330762	protein_coding	NRXN3	378	561	414	164	173	223	314.141827947433	-1.250121310327	0.177784777182359	-7.03165552270378	2.04097196857536e-12	9.81246943564404e-11	0.420412855342572	442.351422609819	185.932233285046
ENSG00000186480.8	chr7	155089486	155101945	protein_coding	INSIG1	8713	7123	7049	2811	4046	3486	5536.86727036599	-1.15066039560132	0.164059220259311	-7.01368928721341	2.32114569212368e-12	1.11103121223656e-10	0.450419004201812	7635.20142799364	3438.53311273834
ENSG00000158055.11	chr1	24645812	24690972	protein_coding	GRHL3	180	211	189	394	426	416	302.174480960348	1.11469010918935	0.159737092879237	6.97827967879737	2.98816357746967e-12	1.4178118493885e-10	2.16548489506243	190.927992109701	413.420969810995
ENSG00000147883.9	chr9	22002902	22009362	protein_coding	CDKN2B	251	309	379	605	740	650	486.817734350645	1.1159165250512	0.160023964379643	6.97343381897341	3.09296972216128e-12	1.46434259329601e-10	2.16732652762669	307.205341516997	666.430127184293
ENSG00000141469.12	chr18	43304092	43332485	protein_coding	SLC14A1	174	201	152	39	59	41	110.177250772584	-1.90665314987622	0.273676401667079	-6.96681605816937	3.2419408963594e-12	1.53153516562578e-10	0.266710559569255	173.963594710597	46.3909068345711
ENSG00000135373.8	chr11	34642640	34682604	protein_coding	EHF	33413	37010	26758	72620	67559	64211	50470.0195812449	1.09714471497348	0.157612353708069	6.9610324899127	3.37787852258979e-12	1.59229236820821e-10	2.13930875645068	32153.710100004	68786.3290624858
ENSG00000261934.1	chr5	140782520	140892546	protein_coding	PCDHGA9	24	25	21	90	104	152	68.6277904154527	2.30693594438211	0.332105132743382	6.9464025603142	3.74718531954335e-12	1.75118460599993e-10	4.94831020504189	23.1740016057493	114.081579225156
ENSG00000110427.10	chr11	33563618	33695648	protein_coding	KIAA1549L	8	3	6	72	71	62	37.3941650348736	3.60787378800137	0.519660477139061	6.94275194423898	3.84534301499264e-12	1.79320062357951e-10	12.1920919892917	5.78026353971598	69.0080665300312
ENSG00000132329.6	chr2	238767536	238820756	protein_coding	RAMP1	2385	3473	4567	1037	1474	1774	2399.91224766919	-1.26255218596573	0.182150364517554	-6.93137337007117	4.16774427988671e-12	1.93938438856998e-10	0.416805960503955	3387.96563403963	1411.85886129875
ENSG00000164266.6	chr5	147204131	147211349	protein_coding	SPINK1	1967	3497	3668	227	483	642	1697.80897651107	-2.74962482270927	0.397619410512106	-6.91521779373886	4.67145116008203e-12	2.16913045213125e-10	0.148689551524045	2956.25761602984	439.360336992311
ENSG00000142552.3	chr19	50030875	50050219	protein_coding	RCN3	153	266	253	30	53	79	135.315504673215	-2.03963171133005	0.295140934065527	-6.9107042633307	4.82253486656674e-12	2.23450970544482e-10	0.243225819190858	217.910523217881	52.7204861285488
ENSG00000102755.6	chr13	28874489	29069265	protein_coding	FLT1	16	21	15	119	82	102	59.7004439002624	2.57984549888657	0.373914580728157	6.8995584335401	5.21644284684078e-12	2.4067626221804e-10	5.97875668317676	17.088369655703	102.312518144822
ENSG00000100234.11	chr22	33197687	33259030	protein_coding	TIMP3	288	537	374	814	885	927	632.70029124643	1.16958729556103	0.169674464263594	6.89312502406988	5.45798646659831e-12	2.51287084545864e-10	2.24947338190895	388.984533650798	876.416048842061
ENSG00000151062.10	chr12	1901123	2028002	protein_coding	CACNA2D4	283	441	381	585	890	991	586.344347455446	1.17405026130951	0.170660457022824	6.8794510561547	6.00836361855321e-12	2.73726938773123e-10	2.25644288459523	360.023617825849	812.665077085043
ENSG00000198788.7	chr11	1074875	1104419	protein_coding	MUC2	207	231	179	509	423	540	348.49864521772	1.27504422209129	0.186113673800785	6.85088954536508	7.33921691341602e-12	3.33657997375405e-10	2.42006235806442	203.899787359984	493.097503075456
ENSG00000142606.11	chr1	2522078	2564481	protein_coding	MMEL1	1008	1655	1491	539	664	806	1007.56920938961	-1.02224604007981	0.149275666367903	-6.84804204832955	7.48675624566347e-12	3.39654906001071e-10	0.492349248068114	1350.36118921847	664.777229560737
ENSG00000021461.12	chr7	99425636	99463718	protein_coding	CYP3A43	32	72	29	160	203	207	116.206274308342	2.13217963942337	0.311495130925697	6.84498545157668	7.64836438016518e-12	3.4626376321952e-10	4.38379288661743	43.0220194808772	189.390529135807
ENSG00000077782.15	chr8	38268656	38326352	protein_coding	FGFR1	325	522	432	729	816	1057	639.248837179095	1.04842766614647	0.153402993896328	6.83446678266929	8.23106049294069e-12	3.71097874630901e-10	2.06827449178719	416.452846921967	862.044827436223
ENSG00000237380.2	chr2	176986339	177001826	antisense	HOXD-AS2	102	140	130	25	18	37	74.0902501723898	-2.19608785750866	0.32249461099752	-6.80968854244063	9.78102685398127e-12	4.40065206136371e-10	0.218228607652778	121.663405395959	26.5170949488204
ENSG00000242779.2	chr19	53471504	53541151	pseudogene	ZNF702P	72	57	48	207	192	211	131.869631177897	1.79377977715135	0.263844672689857	6.79862041125952	1.05625711277241e-11	4.73268522013552e-10	3.46722095331661	59.2887913247217	204.450471031072
ENSG00000135374.5	chr11	34500340	34535352	protein_coding	ELF5	75	112	77	215	277	241	165.426292029358	1.49960526865428	0.220660973084011	6.79596961662698	1.07586452379036e-11	4.7909040914935e-10	2.82765335337338	86.3550180153964	244.497566043321
ENSG00000253731.1	chr5	140753651	140892546	protein_coding	PCDHGA6	20	24	17	100	107	94	60.5670076765768	2.32935189205506	0.343289894208424	6.78537857173513	1.15782498942153e-11	5.1348356826774e-10	5.02579523180622	20.1207819006178	101.013233452536
ENSG00000232756.1	chr7	77619701	77624488	antisense	RP5-1185I7.1	19	17	18	83	93	100	54.9377853484868	2.36668253881731	0.349549964459102	6.77065592748533	1.28199831026337e-11	5.66241977242546e-10	5.1575379753198	17.9277844854825	91.9477862114911
ENSG00000174145.7	chr4	37245842	37451087	protein_coding	KIAA1239	10	23	14	87	167	82	63.6779225385365	2.87690523487956	0.424980222380781	6.76950381070171	1.29224810177234e-11	5.6961143001247e-10	7.34572676985801	15.1561902363553	112.199654840718
ENSG00000171121.12	chr3	178957530	178984790	protein_coding	KCNMB3	61	85	101	182	261	261	156.808665545953	1.5318182002619	0.226314533534231	6.76853658640624	1.30091494249497e-11	5.72270903144902e-10	2.89150019669664	80.4919327413431	233.125398350562
ENSG00000134138.15	chr15	37181406	37393504	protein_coding	MEIS2	171	148	146	42	42	34	97.2766818362178	-1.96371723904086	0.290526501423219	-6.75916733730342	1.38787027915757e-11	6.05618655348858e-10	0.256367051198781	154.770864070672	39.7824996017635
ENSG00000272482.1	chr1	12678906	12679250	lincRNA	RP11-474O21.5	307	482	425	153	174	201	285.392914014839	-1.17286495577706	0.173655877348998	-6.75396061268886	1.43862820185536e-11	6.25256589090375e-10	0.443539668395347	395.346273226973	175.439554802704
ENSG00000148680.11	chr10	92500578	92617671	protein_coding	HTR7	170	176	230	61	61	61	125.406431970184	-1.62999516054561	0.242782314792629	-6.71381340909391	1.89602736668803e-11	8.17511323521778e-10	0.323089291445775	189.474848673509	61.3380152668588
ENSG00000128422.11	chr17	39775689	39781094	protein_coding	KRT17	195	206	227	49	54	92	135.525215228976	-1.68490294973222	0.251615398532888	-6.69634274991319	2.1370017109846e-11	9.10572238851106e-10	0.311023835231458	206.968351643643	64.0820788143086
ENSG00000109205.12	chr4	71062213	71070293	protein_coding	ODAM	1856	2913	2197	717	1156	1293	1656.82522351876	-1.12487088541779	0.167996441475314	-6.69580186067862	2.14492187791507e-11	9.12158460449558e-10	0.458543057264338	2272.21947996959	1041.43096706794
ENSG00000180389.6	chr13	28519343	28519727	protein_coding	ATP5EP2	22	15	19	69	116	136	62.035348696183	2.50512470711954	0.374446847694763	6.69020108606079	2.22864142301914e-11	9.44395104633411e-10	5.67698412430522	18.7463918550454	105.324305537321
ENSG00000148702.10	chr10	115310596	115349361	protein_coding	HABP2	125	364	217	21	53	54	133.899325060056	-2.43242313350492	0.364718463524519	-6.66931723170466	2.56996205990383e-11	1.08442418492757e-09	0.185254034397722	226.075491243135	41.7231588769762
ENSG00000081853.13	chr5	140718539	140892546	protein_coding	PCDHGA2	16	13	7	81	97	76	48.6432412909945	2.83027133188026	0.425846659446624	6.64622175399503	3.00712102662307e-11	1.25668744287588e-09	7.11207891306219	12.1192452495509	85.1672373324382
ENSG00000163209.10	chr1	152974223	152976332	protein_coding	SPRR3	5	11	4	57	69	68	35.5501792610111	3.30628981978676	0.499089163869699	6.62464757629953	3.48077617460641e-11	1.44905645690367e-09	9.89218910756797	6.47809449169643	64.6222640303258
ENSG00000148053.11	chr9	87283466	87638505	protein_coding	NTRK2	61	87	75	187	248	195	141.696935437169	1.52724847540197	0.230825287337928	6.61646950823929	3.67878711127178e-11	1.52564356326425e-09	2.88235588315222	72.8925939105982	210.501276963739
ENSG00000152495.6	chr5	110559351	110830584	protein_coding	CAMK4	484	467	392	179	157	209	314.003902173127	-1.2928338258081	0.195912374699467	-6.5990411672123	4.13825401802891e-11	1.71292186791974e-09	0.408148532210898	446.046017374848	181.961786971406
ENSG00000156427.7	chr5	170846660	170884627	protein_coding	FGF18	73	88	108	197	311	249	169.747817708779	1.51263789357894	0.229387807367239	6.59423842504968	4.27444310565814e-11	1.76593009751059e-09	2.85331275989501	88.0727311545442	251.422904263015
ENSG00000251655.2	chr12	11504757	11548500	protein_coding	PRB1	0	4	1	44	66	63	29.4094131609154	5.14114076570081	0.77985242249411	6.59245341478649	4.32616955606566e-11	1.78390874047178e-09	35.2888562315271	1.53724578176	57.2815805400708
ENSG00000188820.8	chr6	116782533	116784934	protein_coding	FAM26F	138	146	191	49	33	43	99.1523173950736	-1.8946413667267	0.288068543538611	-6.5770505292007	4.79871738422065e-11	1.97501756584278e-09	0.268940444038476	156.120581022119	42.1840537680284
ENSG00000064787.8	chr20	52553316	52687304	protein_coding	BCAS1	137	136	147	266	352	337	228.119573030947	1.19651640529908	0.182558133238853	6.55416652258156	5.59535019683056e-11	2.27701414096114e-09	2.29185600727235	138.801732056252	317.437414005641
ENSG00000247400.3	chr13	96300987	96329179	lincRNA	DNAJC3-AS1	200	237	212	384	474	441	323.334982510845	1.02075101526742	0.155791965912325	6.55201318816317	5.67665271423658e-11	2.30458374727151e-09	2.0289748962364	213.554143673611	433.115821348079
ENSG00000137474.15	chr11	76839310	76926284	protein_coding	MYO7A	564	807	808	263	372	418	529.311273677453	-1.03068751087257	0.157690210817176	-6.53615405503857	6.31208991831892e-11	2.54014862990719e-09	0.489476834868576	710.92774197058	347.694805384327
ENSG00000147041.7	chrX	37865835	37988072	protein_coding	SYTL5	243	298	287	74	122	127	189.108971984614	-1.34868289594305	0.20685462982463	-6.51995508675079	7.03284468091157e-11	2.81975549374335e-09	0.392650354315311	271.825726616912	106.392217352316
ENSG00000237440.4	chr19	20718631	20748615	protein_coding	ZNF737	97	108	76	13	21	18	55.1061473536588	-2.426715047482	0.372954588925065	-6.50673063033309	7.68039517793383e-11	3.06806374286176e-09	0.185988452006196	92.9839672653919	17.2283274419257
ENSG00000184502.3	chr17	39868578	39872221	protein_coding	GAST	134	179	184	297	373	522	277.498806517207	1.27248728003886	0.195682730265167	6.50280828724403	7.88342390841918e-11	3.14338871474967e-09	2.41577699026272	162.502570846902	392.495042187512
ENSG00000115009.7	chr2	228678558	228682272	protein_coding	CCL20	20	8	17	69	100	127	56.2764445487115	2.69658541119326	0.416595020006335	6.47291801796444	9.61281159588358e-11	3.79121613049267e-09	6.48265776313189	15.2348873353325	97.3180017620905
ENSG00000117407.12	chr1	44398992	44402913	protein_coding	ARTN	326	427	400	147	205	183	277.790217207089	-1.08616276369372	0.168228883431168	-6.45645825818089	1.07181726911784e-10	4.20427095220213e-09	0.471012494704053	377.709330129809	177.871104284369
ENSG00000124224.12	chr20	56806188	56884495	protein_coding	PPP4R1L	365	588	425	177	210	225	326.37713658087	-1.14300969595198	0.177070453070466	-6.45511250539985	1.08138536046135e-10	4.22654411298304e-09	0.452813948262122	449.244384351162	203.509888810578
ENSG00000178226.6	chr16	31150246	31161415	protein_coding	PRSS36	192	354	356	570	716	701	476.484661589354	1.17713376433637	0.182483699554132	6.45062417746075	1.1139041807914e-10	4.34582616746463e-09	2.26127078587706	291.783910439337	661.185412739371
ENSG00000168004.5	chr11	63228876	63258666	protein_coding	HRASLS5	52	74	66	6	1	9	34.025831742421	-3.56089107569594	0.552772015223551	-6.44188015606371	1.18002445816362e-10	4.59553969540386e-09	0.0847354177561963	62.7401391630012	5.31152432184075
ENSG00000152192.6	chr13	79172497	79177673	protein_coding	POU4F1	151	257	150	461	493	434	323.839927909385	1.35407292224931	0.210508292595256	6.43239705930628	1.256070980442e-10	4.87422829928304e-09	2.5563279349128	181.895295693201	465.784560125569
ENSG00000177875.3	chr12	48577366	48579709	protein_coding	C12orf68	164	173	203	42	42	77	115.37912467123	-1.74142175401316	0.27160250920708	-6.4116556179731	1.43947718023044e-10	5.56606380846755e-09	0.299074797216808	177.805751551104	52.9524977913567
ENSG00000180176.10	chr11	2185159	2193107	protein_coding	TH	502	751	869	1088	1635	2027	1125.58877031483	1.17739083666649	0.18368848915995	6.40971484958567	1.45792059267184e-10	5.62736632315306e-09	2.26167375526981	690.075389196621	1561.10215143304
ENSG00000085276.13	chr3	168801287	169381406	protein_coding	MECOM	126	123	111	19	26	40	73.6074877026299	-2.08888910819345	0.326034520830066	-6.40695685498348	1.4845280599294e-10	5.71990767204358e-09	0.235061617789742	119.381048150287	27.8339272549722
ENSG00000167850.3	chr17	72537247	72542282	protein_coding	CD300C	131	205	231	336	497	501	312.696899755526	1.25832508828355	0.196510593001152	6.40334482261813	1.52009346145582e-10	5.84657540015867e-09	2.39217857205623	184.169868066324	441.223931444729
ENSG00000151006.7	chr16	31094746	31100949	protein_coding	PRSS53	395	559	491	235	223	244	353.743369517587	-1.00921571702347	0.157807183762838	-6.39524572303486	1.60289375981788e-10	6.15414916865765e-09	0.496816255329066	472.365382218384	235.121356816789
ENSG00000188060.6	chr1	28918712	28921955	protein_coding	RAB42	326	367	436	162	156	194	270.742479571377	-1.1192764725593	0.175168423765095	-6.38971595737067	1.66194172956439e-10	6.36960418433224e-09	0.460324625298961	370.755022565782	170.729936576972
ENSG00000183476.8	chr15	78370150	78397251	protein_coding	SH2D7	61	113	96	14	11	21	51.3502909488719	-2.52033387162	0.395512197181031	-6.3723290699589	1.86178870792019e-10	7.08555698980973e-09	0.174302616135922	87.463387528399	15.2371943693447
ENSG00000125850.6	chr20	17937623	18039832	protein_coding	OVOL2	61	66	96	12	10	10	41.954392464179	-2.76988054063945	0.434857204384792	-6.36963240509743	1.89481782693781e-10	7.1986514330744e-09	0.146616508426239	73.1110722428735	10.7977126854846
ENSG00000179044.11	chr16	67218269	67224107	protein_coding	EXOC3L1	102	157	130	249	288	373	214.004702160802	1.24583825515651	0.195847365951504	6.36127143760005	2.0009048522748e-10	7.53704050874389e-09	2.37156310090506	126.854668371575	301.154735950028
ENSG00000251152.1	chr4	11470874	11479820	lincRNA	RP11-281P23.1	18	47	34	121	146	127	81.7404823236164	2.0386383432905	0.321013496059942	6.35063126102906	2.14433149735708e-10	8.06201864516726e-09	4.1085756852002	31.7700003591497	131.710964288083
ENSG00000127241.12	chr3	186935942	187009810	protein_coding	MASP1	43	60	89	162	199	307	140.917654308254	1.8122155716304	0.285525799887276	6.34694158057118	2.19637485764234e-10	8.24342349420133e-09	3.51181189624035	62.3870244991117	219.448284117397
ENSG00000137285.9	chr6	3224495	3231964	protein_coding	TUBB2B	107	139	142	19	36	44	79.6717098908683	-1.96315812494909	0.309675413314451	-6.33940584413027	2.30652921199214e-10	8.641928673414e-09	0.256466425082937	127.003256087201	32.3401636945355
ENSG00000113448.12	chr5	58264865	59817947	protein_coding	PDE4D	129	128	103	239	301	358	208.304895178783	1.31923920094112	0.208174821632583	6.33716983924936	2.34023980411052e-10	8.75314133960855e-09	2.49534484134404	119.495285128215	297.114505229352
ENSG00000250072.1	chr5	148442880	148489350	lincRNA	CTC-529P8.1	26	20	19	81	105	108	59.6755295602915	2.1786643055075	0.344182524443359	6.32996782457512	2.45212326903242e-10	9.14015278890968e-09	4.52734203816152	21.7579966397435	97.5930624808396
ENSG00000148734.7	chr10	72007085	72043432	protein_coding	NPFFR1	52	108	90	169	299	370	177.427156923689	1.76095563293932	0.278316598087386	6.32716713642215	2.49702850124939e-10	9.27571390780349e-09	3.38922550965838	80.7011964847607	274.153117362617
ENSG00000081052.10	chr2	227867427	228028829	protein_coding	COL4A4	293	310	203	75	69	113	176.305172651127	-1.6494949834537	0.260899205274662	-6.32234575692628	2.57622130147104e-10	9.52106549358286e-09	0.318751716594751	267.524821907107	85.0855233951462
ENSG00000231566.1	chrX	45707328	45710920	lincRNA	RP5-1158E12.3	104	167	201	311	390	432	264.387246247968	1.29213047995567	0.204407148209592	6.3213566221802	2.59276880460626e-10	9.5659522738368e-09	2.44889425722251	153.070555812548	375.703936683389
ENSG00000179674.2	chr3	160394948	160396233	protein_coding	ARL14	110	151	158	239	358	409	234.135362411492	1.27617563726943	0.202120434425951	6.3139367421901	2.72025166427639e-10	1.00023331499814e-08	2.42196100548831	136.833603307969	331.437121515014
ENSG00000138678.6	chr4	84457067	84527028	protein_coding	AGPAT9	69	66	53	203	167	201	127.101337454478	1.62096082864037	0.257122175725561	6.30424359184989	2.89604720252578e-10	1.06128164853436e-08	3.07579814881956	62.5023956701032	191.700279238853
ENSG00000163071.6	chr4	52917497	52963458	protein_coding	SPATA18	275	307	318	127	142	146	217.342899624989	-1.0975773320503	0.174618295022426	-6.28558039642606	3.2663107362743e-10	1.18455895393127e-08	0.467300558946548	296.241080527855	138.444718722122
ENSG00000165072.9	chr9	72658497	72841886	protein_coding	MAMDC2	103	99	92	20	24	24	60.0817694194437	-2.10374031784139	0.334703959190226	-6.28537625587436	3.27060591946418e-10	1.18455895393127e-08	0.232654287953372	97.5151499190075	22.6483889198798
ENSG00000225953.2	chr2	200322423	200341658	antisense	SATB2-AS1	112	167	136	34	47	45	88.6689099170175	-1.69538114875424	0.272113902092631	-6.23040989716544	4.65216335572016e-10	1.66550513810799e-08	0.308773073072337	135.514892150126	41.8229276839087
ENSG00000136634.5	chr1	206940947	206945839	protein_coding	IL10	16	24	10	75	114	86	54.0033226563792	2.47975205037455	0.398211523490129	6.22722323211728	4.7477442168701e-10	1.69692811803954e-08	5.57801591405428	16.4256141845006	91.5810311282578
ENSG00000131018.18	chr6	152442819	152958936	protein_coding	SYNE1	930	983	770	441	418	465	665.888417487827	-1.0034102246097	0.161206459952227	-6.22437974822512	4.8346478834033e-10	1.72232349433176e-08	0.49881950198629	888.529030925799	443.247804049854
ENSG00000186847.5	chr17	39738531	39743173	protein_coding	KRT14	26	40	48	122	138	127	83.2399875586799	1.79863656281675	0.289891229453312	6.20452217960745	5.48633359848728e-10	1.93859374680857e-08	3.47891290849525	37.0227569190718	129.457218198288
ENSG00000129270.11	chr17	34083268	34122711	protein_coding	MMP28	144	236	152	318	432	508	294.437833977462	1.25862193009522	0.203016346463525	6.19960880993073	5.66036731565361e-10	1.99037932259658e-08	2.39267082555351	173.51576857431	415.359899380614
ENSG00000266010.1	chr18	19746859	19748929	lincRNA	GATA6-AS1	27	81	41	0	0	0	23.8518237214031	-8.01882934047647	1.29842607981366	-6.17580736026749	6.58262103817799e-10	2.28875100449033e-08	0.00385559881753327	47.7036474428062	0
ENSG00000011677.8	chrX	151334706	151619830	protein_coding	GABRA3	11	17	5	79	111	60	47.4856310986476	2.95435655326008	0.47854713461011	6.173595743431	6.67540941339496e-10	2.31730546265952e-08	7.75086085499969	10.8532211936868	84.1180410036084
ENSG00000235269.1	chr14	54235660	54317600	lincRNA	AL162759.1	288	255	220	85	94	107	174.70194204739	-1.41488248038379	0.229435416410215	-6.16680067324076	6.96855087859405e-10	2.41520859876758e-08	0.375040296256161	254.241732310089	95.1621517846914
ENSG00000139515.5	chr13	28494157	28500368	protein_coding	PDX1	47	45	52	110	175	172	99.2669047305971	1.66990021576722	0.271293373332297	6.15532991188037	7.49213658196897e-10	2.5884200327944e-08	3.18192584899938	47.6076918809721	150.926117580222
ENSG00000099834.14	chr11	616565	626078	protein_coding	CDHR5	404	743	813	1088	1474	1799	1036.00850545993	1.18190647007909	0.192567197459138	6.13763136024187	8.37609520497726e-10	2.88464223295342e-08	2.26876388113945	633.572515089774	1438.44449583009
ENSG00000103489.7	chr16	17195626	17564738	protein_coding	XYLT1	41	57	51	2	0	5	25.5014460249539	-4.39579725074076	0.716758316653073	-6.13288628622697	8.62988353386459e-10	2.96286851443936e-08	0.0475043273177782	48.7291965649277	2.27369548498005
ENSG00000169413.2	chr14	21249210	21250626	protein_coding	RNASE6	64	100	119	209	247	256	164.445709452799	1.36258662110817	0.222177473302141	6.13287477284062	8.63050835046761e-10	2.96286851443936e-08	2.57145805520926	91.8699294739791	237.021489431619
ENSG00000254221.1	chr5	140729828	140892546	protein_coding	PCDHGB1	9	14	9	64	72	62	38.4124001671139	2.66077897521562	0.434676922953354	6.12127958654283	9.28268595593529e-10	3.16675115397849e-08	6.32374404391485	10.4578231579273	66.3669771763005
ENSG00000269416.1	chr19	23582035	23598877	lincRNA	CTB-175P5.4	248	176	233	70	67	84	146.533247524837	-1.57175578408858	0.258149467088572	-6.08854940440109	1.13938295527797e-09	3.85068911370849e-08	0.336398742072753	219.375038389231	73.6914566604436
ENSG00000259087.1	chr14	38025363	38036300	lincRNA	RP11-356O9.2	223	275	330	81	119	135	190.706403120602	-1.29140437279178	0.21245593425531	-6.07845752729077	1.21344113008223e-09	4.08193331235557e-08	0.40855313489299	270.956641552945	110.456164688258
ENSG00000106031.6	chr7	27233122	27239725	protein_coding	HOXA13	361	395	295	149	142	159	249.182395031154	-1.20779756962842	0.198842817457096	-6.07413224714051	1.24659964750967e-09	4.17409197843338e-08	0.432929024519304	347.773140167334	150.591649894974
ENSG00000108759.3	chr17	39616063	39623681	protein_coding	KRT32	43	75	78	222	206	167	132.314535991717	1.65578371585545	0.272792141283913	6.0697632566041	1.28098945562755e-09	4.27606480188053e-08	3.15094312964919	63.4940571092412	201.135014874193
ENSG00000042832.7	chr8	133879203	134147147	protein_coding	TG	57	72	72	152	268	180	132.679532370693	1.59796407579817	0.263936016404745	6.05436157431314	1.40975640373874e-09	4.67716281063307e-08	3.02715820646306	65.8799886012807	199.479076140104
ENSG00000157510.9	chr5	148651434	148721365	protein_coding	AFAP1L1	88	87	60	8	18	11	45.2112237675217	-2.66738318726563	0.440771256934491	-6.05162688197263	1.43390279566598e-09	4.75002159338679e-08	0.157411932516997	78.1781602520816	12.2442872829618
ENSG00000249631.1	chr4	11627338	11815582	lincRNA	RP11-281P23.2	114	173	168	293	338	322	233.232453641359	1.09899593398365	0.181948185046469	6.04015881611004	1.53962610793822e-09	5.08474391361784e-08	2.14205560931676	148.194192472669	318.270714810048
ENSG00000130558.14	chr9	137967268	138013025	protein_coding	OLFM1	204	167	161	354	387	473	290.397618346616	1.18830256464454	0.197330624012062	6.02188621555217	1.72396077481091e-09	5.65912259779698e-08	2.27884462779855	177.558738521162	403.236498172069
ENSG00000167165.14	chr2	234600253	234681946	protein_coding	UGT1A6	209	189	144	51	37	67	116.177084743742	-1.8066766241495	0.300211434793016	-6.0180140220013	1.76569902333822e-09	5.78739147453438e-08	0.285848648807215	180.76467057728	51.589498910204
ENSG00000171195.6	chr4	71296209	71348714	protein_coding	MUC7	0	0	0	34	59	29	20.4299038179767	7.81103463060684	1.30177600567745	6.00029083078848	1.9696442642145e-09	6.44613546771766e-08	224.572059062749	0	40.8598076359535
ENSG00000072422.12	chr10	62629196	62761198	protein_coding	RHOBTB1	260	339	261	128	119	118	202.569738384425	-1.20635672090731	0.201843605528183	-5.9766903080755	2.27716502761887e-09	7.38583182316205e-08	0.433361615476375	282.445997404497	122.693479364353
ENSG00000172322.9	chr12	10103915	10148293	protein_coding	CLEC12A	20	26	35	97	97	108	63.6609931200668	1.92830839531278	0.323202345894947	5.96625742295682	2.42757195150863e-09	7.83111316305734e-08	3.80608662016845	26.4154172491746	100.906568990959
ENSG00000267922.1	chr19	46604380	46699475	lincRNA	AC007193.6	130	255	182	37	74	48	118.154251596505	-1.8001066187191	0.30235720619857	-5.95357604123679	2.62345875704741e-09	8.42103135146194e-08	0.287153366623591	183.594263018084	52.7142401749257
ENSG00000166897.10	chr22	37764000	37823505	protein_coding	ELFN2	54	85	88	164	188	222	132.168097441773	1.36452660495449	0.229748941212522	5.93920737024105	2.86403404598142e-09	9.13925460399738e-08	2.57491820618601	73.788560132809	190.547634750737
ENSG00000272070.1	chr5	140705777	140708924	lincRNA	AC005618.6	13	40	16	105	136	98	67.8509594631434	2.34901614667053	0.396388680097003	5.92604245432962	3.10322390982155e-09	9.83034384611255e-08	5.09476692171586	22.0925695426331	113.609349383654
ENSG00000158786.4	chr1	20465819	20476879	protein_coding	PLA2G2F	65	191	113	256	426	536	258.545370933123	1.75199795175762	0.29627969600287	5.91332438703679	3.35270961196743e-09	1.05897867118698e-07	3.36824703241734	118.135012654669	398.955729211577
ENSG00000174899.6	chr3	157261035	157395538	protein_coding	C3orf55	57	58	65	0	1	1	30.0144084670703	-6.48191856332585	1.10009196411825	-5.89216063269881	3.81178361709558e-09	1.2004908664218e-07	0.0111878873022095	59.3944258735853	0.634391060555302
ENSG00000130830.10	chrX	154006959	154049282	protein_coding	MPP1	219	229	204	454	422	434	327.764098413245	1.02936047442558	0.174753170289094	5.89036795568692	3.85336662191474e-09	1.21183082577177e-07	2.04111925258301	215.63764224943	439.890554577061
ENSG00000228624.3	chr6	114290865	114792869	antisense	RP3-399L15.3	419	902	702	1152	1376	1844	1048.23446446863	1.14437427265477	0.194626115576952	5.8798597981693	4.10614128127191e-09	1.28868018017875e-07	2.21050235708356	652.643244992527	1443.82568394473
ENSG00000235277.1	chr21	16290855	16319417	antisense	AF127577.8	29	17	15	64	154	123	66.3237797288269	2.45368773265754	0.418059507866517	5.86923078290802	4.37821650544293e-09	1.36699745516926e-07	5.47814606199932	20.6923748967826	111.955184560871
ENSG00000144481.12	chr2	234826043	234928166	protein_coding	TRPM8	102	244	154	22	56	32	98.6703789905938	-2.14604978979956	0.366414952397567	-5.85688377550449	4.71632940561109e-09	1.46415077590478e-07	0.225930384320798	161.000251440842	36.3405065403458
ENSG00000172023.3	chr2	79312156	79315145	protein_coding	REG1B	1	4	1	32	41	59	22.6541489961212	4.47427358819513	0.764549649111172	5.85216878118603	4.85203856288096e-09	1.5041319544931e-07	22.2274969258954	1.90843646502162	43.3998615272208
ENSG00000262209.1	chr5	140749831	140892546	protein_coding	PCDHGB3	8	19	14	95	53	91	46.8564654776675	2.59458073429627	0.443494650871622	5.8503089703495	4.90660701226095e-09	1.51888143851058e-07	6.04013474644899	13.1923352285107	80.5205957268243
ENSG00000103485.13	chr16	29674600	29710020	protein_coding	QPRT	88	144	123	38	27	29	73.6613138826601	-1.86974171167369	0.320407544934828	-5.83551087117504	5.3625999884555e-09	1.65532187995918e-07	0.273622408049435	115.477804488547	31.844823276773
ENSG00000182310.8	chr19	52196593	52215640	processed_transcript	LINC00085	329	434	472	101	176	225	283.921370841449	-1.29432237045086	0.221868552915327	-5.83373512579233	5.42001388230458e-09	1.67067122945193e-07	0.407727629682029	403.696075163491	164.146666519407
ENSG00000188064.5	chr22	46316242	46373009	protein_coding	WNT7B	116	128	124	237	244	293	189.531351702375	1.08913022120853	0.186920044337205	5.82671711356828	5.65283115387511e-09	1.73996705106034e-07	2.1274573666631	121.301021195026	257.761682209725
ENSG00000114646.5	chr3	47603729	47622282	protein_coding	CSPG5	362	343	342	153	177	169	256.864713065066	-1.05778628937361	0.181723010873259	-5.82087146966409	5.85415768592081e-09	1.79178451651754e-07	0.480368585106841	347.106464114036	166.622962016096
ENSG00000258919.1	chr14	102095321	102098867	lincRNA	RP11-1029J19.4	108	137	113	211	260	355	194.97859391088	1.21354078675609	0.209048252116778	5.80507502200104	6.43371901360709e-09	1.95266966319407e-07	2.31906102890819	117.60631787708	272.350869944679
ENSG00000248771.1	chr4	165675216	165724947	lincRNA	RP11-294O2.2	134	141	168	43	58	34	95.6248296543338	-1.68744445672413	0.291056786804179	-5.79764682779732	6.7251892976125e-09	2.03828575490122e-07	0.31047640602592	145.846217007331	45.4034423013366
ENSG00000073737.12	chr2	169921299	169952677	protein_coding	DHRS9	15	6	17	76	70	76	43.6103293380622	2.55743961402886	0.444052512893927	5.75931796300806	8.44544830491274e-09	2.53491763969694e-07	5.88662046480729	12.7681970983637	74.4524615777608
ENSG00000184908.13	chr1	16370272	16383803	protein_coding	CLCNKB	295	439	354	135	142	214	258.791107701222	-1.12956818103126	0.196148478969527	-5.7587404550139	8.47438855093287e-09	2.54009569103893e-07	0.457052506903395	355.341321412484	162.24089398996
ENSG00000107518.12	chr10	116853124	117708503	protein_coding	ATRNL1	406	394	369	180	156	211	285.077937031706	-1.08479130731247	0.188542597909529	-5.75356083633154	8.73829817633475e-09	2.6084060119496e-07	0.471460462021012	387.538490896238	182.617383167173
ENSG00000196420.3	chr1	153509623	153514241	protein_coding	S100A5	63	80	65	156	158	208	120.893420495259	1.34453755876741	0.23379147745564	5.75101185637757	8.8710892910116e-09	2.64078960798593e-07	2.53948782758965	68.3396750004223	173.447165990096
ENSG00000267128.1	chr17	74136637	74150731	antisense	RNF157-AS1	200	213	211	49	78	105	140.923962324283	-1.43131804685123	0.248906631143579	-5.75042151458629	8.90212225981348e-09	2.64640244634756e-07	0.370791982141438	205.909529685245	75.9383949633213
ENSG00000138670.12	chr4	82347547	82965397	protein_coding	RASGEF1B	169	124	155	52	35	35	95.5225431263207	-1.85582489433499	0.323341920849082	-5.73951218407337	9.49496523669585e-09	2.81878537648412e-07	0.276274651724096	149.541590120169	41.5034961324723
ENSG00000186715.6	chr1	17081405	17096732	pseudogene	MST1L	204	298	322	112	105	138	193.344201784504	-1.18397608295489	0.206488444141546	-5.73386122345563	9.8169664534688e-09	2.90643730245682e-07	0.440136803323273	268.401314885062	118.287088683945
ENSG00000130598.11	chr11	1860219	1862910	protein_coding	TNNI2	209	329	275	82	90	149	185.241185358034	-1.32395538874284	0.232626063899605	-5.69134587306703	1.26041898313979e-08	3.69139688983974e-07	0.39943830953177	264.882398420993	105.599972295075
ENSG00000175920.11	chr4	3465033	3503200	protein_coding	DOK7	255	495	586	805	1023	1103	701.556864166152	1.1722934734201	0.206341895076466	5.68131582287576	1.33662398354405e-08	3.90405588526824e-07	2.25369685800066	430.853461642291	972.260266690013
ENSG00000155962.8	chrX	154505500	154563966	protein_coding	CLIC2	139	147	106	267	276	340	211.87369747036	1.18026809754346	0.207803396742316	5.67973438377929	1.34904071877298e-08	3.93503407512155e-07	2.26618885973439	129.956508178423	293.790886762298
ENSG00000007372.16	chr11	31806340	31839509	protein_coding	PAX6	404	410	478	207	224	176	315.165728759053	-1.06307704075556	0.187192242543493	-5.67906568301604	1.35432469556989e-08	3.94515146909241e-07	0.478610170353338	426.101167402816	204.230290115289
ENSG00000104327.3	chr8	91070836	91107703	protein_coding	CALB1	284	447	207	92	113	122	207.935591786319	-1.50010597450303	0.264652426755712	-5.668211672541	1.44295636243838e-08	4.1697984989559e-07	0.353527420954699	307.282666534763	108.588517037876
ENSG00000249937.1	chr5	17684693	17955966	lincRNA	RP11-454P21.1	29	56	44	103	128	190	90.0894791457196	1.72447130539854	0.304485647654713	5.66355530607503	1.48268352095889e-08	4.2732354899148e-07	3.30459004014484	41.7591349723872	138.419823319052
ENSG00000151882.7	chr5	43376747	43412493	protein_coding	CCL28	25	25	41	101	111	104	67.8101285659294	1.82281333384844	0.322451263861503	5.65298864708859	1.57681725426692e-08	4.5265278404854e-07	3.53770397839513	29.8606350977844	105.759622034074
ENSG00000168685.10	chr5	35852797	35879705	protein_coding	IL7R	10	9	13	58	55	65	35.0231345057428	2.49631128603212	0.442098310157204	5.64650718783445	1.6374032289319e-08	4.68806450170212e-07	5.6424091565015	10.5652603512919	59.4810086601937
ENSG00000170484.5	chr12	52959566	52967609	protein_coding	KRT74	39	22	25	146	117	100	76.1468905529686	2.09331571590573	0.371244593402253	5.63864296775783	1.71395486327459e-08	4.9007833070816e-07	4.26727686173872	29.0888451854372	123.2049359205
ENSG00000167549.14	chr17	27941774	27949925	protein_coding	CORO6	700	1536	1210	285	467	617	779.471962654382	-1.30947305878535	0.232747970008944	-5.62614169625207	1.84284986285966e-08	5.23489808755599e-07	0.403468218587978	1110.96364648132	447.980278827444
ENSG00000197353.3	chr8	143831568	143833952	protein_coding	LYPD2	37	41	46	95	121	165	83.1382702874885	1.62495172454046	0.288899618026755	5.62462399791049	1.85912471629598e-08	5.26735843674419e-07	3.08431844162951	40.7796785644025	125.496862010575
ENSG00000198125.8	chr22	36002811	36033998	protein_coding	MB	447	877	758	126	235	364	454.221214684359	-1.51361342092094	0.269524759536324	-5.61586038894861	1.95586538836405e-08	5.51985853955053e-07	0.350232914729967	673.08561373016	235.356815638557
ENSG00000133519.8	chr22	23732793	23744913	pseudogene	ZDHHC8P1	369	431	521	139	199	267	315.880550584361	-1.12113174351547	0.200078732687415	-5.60345284307169	2.10123302677002e-08	5.9147532260025e-07	0.459733039419844	433.10043214446	198.660669024263
ENSG00000100156.6	chr22	38474141	38480100	protein_coding	SLC16A8	75	145	99	249	263	244	178.410551602469	1.28807082215799	0.230024160273123	5.59971970174167	2.14698672876049e-08	6.03572685675215e-07	2.44201290124664	103.379162645948	253.44194055899
ENSG00000203995.5	chr1	53308183	53360670	protein_coding	ZYG11A	122	122	146	43	34	51	85.6892194522685	-1.59031779946101	0.284253827075317	-5.59471024831492	2.2099052249473e-08	6.20458016063693e-07	0.332098290256873	128.642941922264	42.7354969822726
ENSG00000147255.13	chrX	130407480	130533677	protein_coding	IGSF1	29	43	47	2	3	1	20.3847887662001	-4.27239422668685	0.763833380266526	-5.59335888829063	2.22718249609812e-08	6.24501971905914e-07	0.0517465242952734	38.7366620594089	2.03291547299125
ENSG00000171564.7	chr4	155484108	155492238	protein_coding	FGB	7	12	24	45	122	108	51.8254239387522	2.68923344492504	0.481645784427553	5.58342568724287	2.3582657012922e-08	6.59555623613653e-07	6.44970620538336	13.8412870773235	89.8095608001808
ENSG00000272870.1	chr4	174284931	174291597	antisense	RP11-798M19.6	267	261	194	101	62	76	160.58759121	-1.56975085788095	0.281214717512652	-5.58203664362027	2.37718275168978e-08	6.63991752917359e-07	0.336866563407181	240.068862772171	81.1063196478288
ENSG00000237609.1	chr21	40400461	40401053	lincRNA	AF064858.10	57	82	81	10	16	21	43.584387904509	-2.21125078799018	0.396231822904202	-5.58069963129842	2.39553026421876e-08	6.68257614528086e-07	0.215947004873973	71.7756219685321	15.3931538404859
ENSG00000223573.2	chr19	5558178	5568045	lincRNA	TINCR	191	220	167	318	378	462	287.182716280424	1.00993296567509	0.18119954033015	5.5735956274225	2.49534575657278e-08	6.9431957280516e-07	2.01381752660632	190.812418228901	383.553014331947
ENSG00000142173.10	chr21	47518011	47552763	protein_coding	COL6A2	203	379	315	111	131	143	209.266403479789	-1.18457346441019	0.212654457455741	-5.57041445819085	2.54134066824628e-08	7.05311290698083e-07	0.43995459216422	290.554560455487	127.978246504091
ENSG00000143167.7	chr1	167022073	167059868	protein_coding	GPA33	87	123	104	186	224	283	165.951099477787	1.15815412047275	0.207993724338356	5.56821665729063	2.57359701464605e-08	7.13352509250934e-07	2.23171704216606	102.694206520014	229.207992435559
ENSG00000115295.15	chr2	29320571	29412509	protein_coding	CLIP4	95	113	86	173	236	308	166.451754811758	1.28731348238864	0.23120844017822	5.56776163273429	2.58032472048048e-08	7.14306197461929e-07	2.4407313080535	96.9261493549071	235.977360268608
ENSG00000238120.1	chr22	46000312	46001501	antisense	CTA-941F9.9	45	83	102	152	227	343	155.103940714962	1.664816710028	0.299930814443106	5.55066912054078	2.84578257185087e-08	7.85790356656814e-07	3.17073368887825	74.2579171289353	235.949964300988
ENSG00000160145.11	chr3	123798870	124445172	protein_coding	KALRN	121	212	199	301	366	410	264.935219582049	1.04753484859076	0.189674711797001	5.52279657454751	3.33645953281058e-08	9.15462147822054e-07	2.06699492787625	172.490831611983	357.379607552115
ENSG00000272695.1	chr13	114567141	114569806	lincRNA	GAS6-AS2	24	20	16	101	64	99	54.4376301009039	2.15434123385963	0.392008553775649	5.4956485339669	3.89277128858706e-08	1.05694187329633e-06	4.4516532864014	20.0682988519042	88.8069613499035
ENSG00000116833.9	chr1	199996730	200146552	protein_coding	NR5A2	158	212	202	74	68	97	133.329000030134	-1.23591695137049	0.224895837221562	-5.49550835017413	3.89586507988752e-08	1.05694187329633e-06	0.424572563007039	187.172203313978	79.4857967462889
ENSG00000112782.11	chr6	45868045	46048132	protein_coding	CLIC5	33	54	38	116	113	132	80.6487197582647	1.56054364254051	0.284599588660383	5.48329549556284	4.17474819703366e-08	1.12978148281119e-06	2.94964972486414	40.7385280421409	120.558911474388
ENSG00000249574.1	chr7	419325	422678	lincRNA	AC226118.1	40	31	36	85	128	135	75.2878093920396	1.69705657960943	0.309851028692833	5.4770080537373	4.32577536753059e-08	1.16197063673433e-06	3.24238763699562	35.6818451064973	114.893773677582
ENSG00000255090.1	chr11	122026130	122293579	processed_transcript	RP11-820L6.1	2	0	0	31	60	53	24.0837735896716	6.15869716608421	1.12656160459991	5.46680904172251	4.58209214788642e-08	1.22778599834427e-06	71.4418317469081	0.74238136652323	47.4251658128199
ENSG00000015520.10	chr7	44552134	44580914	protein_coding	NPC1L1	104	174	138	24	58	35	86.9861789364999	-1.80511392715845	0.330407092939282	-5.46330259166128	4.67356944175732e-08	1.25075538840922e-06	0.286158441814969	135.314489837223	38.6578680357766
ENSG00000149256.10	chr11	78363876	79151992	protein_coding	TENM4	70	134	141	32	33	28	71.3534510104577	-1.84086511260374	0.336983562977211	-5.46277419687746	4.68750695361787e-08	1.25294235681513e-06	0.279154339318118	111.426586614431	31.2803154064843
ENSG00000084734.4	chr2	27719709	27746554	protein_coding	GCKR	142	277	183	70	70	81	134.419692030524	-1.40634675735053	0.257838828234376	-5.45436374723264	4.91485033940564e-08	1.31048604571318e-06	0.377265803932234	195.082428384929	73.7569556761198
ENSG00000249307.1	chr4	79892902	80229952	antisense	LINC01088	131	209	222	391	360	383	281.547154825502	1.05543547892118	0.193552889950017	5.45295644613591	4.95392058880324e-08	1.31928490582455e-06	2.07834546254962	182.549392443697	380.544917207306
ENSG00000186897.3	chr12	49726200	49730971	protein_coding	C1QL4	347	524	520	159	259	256	337.709526146454	-1.0251329167667	0.188254514982597	-5.4454625795374	5.16709257210856e-08	1.37269057071505e-06	0.491365027293794	453.017727132986	222.401325159921
ENSG00000182791.3	chr11	66357640	66360554	protein_coding	CCDC87	30	58	45	127	130	124	85.4130351677783	1.56047866047521	0.287678265741819	5.42438844467898	5.81532947300387e-08	1.52808857046974e-06	2.94951686933406	43.0568346167482	127.769235718808
ENSG00000213366.8	chr1	110210644	110252171	protein_coding	GSTM2	56	105	91	22	14	21	50.3881789909458	-2.09757632807166	0.387173311670482	-5.41766765643414	6.03815201986313e-08	1.58090459691139e-06	0.23365044207172	81.5856261272549	19.1907318546368
ENSG00000105810.5	chr7	92234235	92465908	protein_coding	CDK6	4970	4412	3453	2327	1746	1711	3121.52890110854	-1.12739477803141	0.208106129585915	-5.41740303505078	6.04709250314562e-08	1.58134015867458e-06	0.457741569996636	4282.4643231224	1960.59347909468
ENSG00000272755.1	chr1	145018395	145018959	antisense	RP11-326G21.1	32	49	38	0	0	4	20.0328057089437	-4.89066565372842	0.904600646104213	-5.40643617135445	6.42911236090648e-08	1.67519233471054e-06	0.033710324992697	38.8404953072277	1.22511611065983
ENSG00000215527.3	chr18	12658042	12663470	protein_coding	AP005482.1	90	178	143	41	44	49	88.7899567621331	-1.57696135202276	0.291984204892756	-5.40084472241218	6.63278205646383e-08	1.72619145950917e-06	0.335187127014424	132.918154615075	44.6617589091909
ENSG00000214402.6	chr9	139876356	139880862	protein_coding	LCNL1	142	431	271	60	97	97	176.851027603963	-1.68722326873024	0.312902007450419	-5.3921778338146	6.96088265868808e-08	1.8072513865705e-06	0.310524010624328	269.897111934404	83.8049432735221
ENSG00000120051.10	chr10	106113522	106214848	protein_coding	CCDC147	60	65	58	10	15	12	36.3718511856113	-2.29318448106249	0.425594054353199	-5.38819670436324	7.11681373339039e-08	1.84553077852394e-06	0.204024670719124	60.4351718126117	12.308530558611
ENSG00000101198.10	chr20	61872136	61904046	protein_coding	NKAIN4	96	314	205	25	67	51	121.567883087262	-2.06323052875589	0.383335533323586	-5.38230962015788	7.35361348381828e-08	1.90466477493272e-06	0.239279626916851	196.253275226768	46.8824909477566
ENSG00000227630.2	chr1	234859789	234867390	lincRNA	RP4-781K5.8	86	133	111	37	34	26	70.2193625869045	-1.72183356370625	0.320025962560038	-5.38029336723963	7.43645522391834e-08	1.92154112331712e-06	0.303163177121879	107.587104923126	32.8516202506829
ENSG00000261553.1	chr13	76123909	76381256	processed_transcript	RP11-29G8.3	170	302	198	378	473	479	330.022985603792	1.01918899112735	0.189478194281452	5.37892497335838	7.49319252496918e-08	1.93390221805351e-06	2.02677928831373	217.846559881093	442.199411326492
ENSG00000163431.11	chr1	201865580	201915715	protein_coding	LMOD1	87	113	107	27	39	31	66.4499563291048	-1.63878744751971	0.305304451677443	-5.36771553285803	7.97401896155462e-08	2.04826721103479e-06	0.321126260343203	100.587838838026	32.3120738201831
ENSG00000225886.1	chr1	27995979	27996787	antisense	RP11-288L9.4	86	148	124	271	263	244	188.939956637991	1.16433214723375	0.217239376845205	5.35967357365144	8.33724572271504e-08	2.13651753302265e-06	2.24129437529135	116.272668903784	261.607244372198
ENSG00000145569.5	chr5	14581884	14615116	protein_coding	FAM105A	331	295	251	130	126	120	209.27586322686	-1.21008042106726	0.225856878586093	-5.35773109343664	8.42735417918648e-08	2.15706517865608e-06	0.432244520101149	292.20660445715	126.34512199657
ENSG00000164794.4	chr8	110975874	110988076	protein_coding	KCNV1	225	256	193	101	93	81	157.722713844424	-1.26598133146076	0.238604111885996	-5.30578170448985	1.12191156893372e-07	2.8349139888952e-06	0.415816429836094	222.636239883093	92.8091878057542
ENSG00000116039.7	chr2	71163012	71192536	protein_coding	ATP6V1B1	96	145	137	197	280	335	195.382467976856	1.11857761332911	0.211100697554705	5.29878691205767	1.16574584476089e-07	2.94225585975597e-06	2.17132790659319	123.173508331112	267.5914276226
ENSG00000005381.6	chr17	56347217	56358296	protein_coding	MPO	3	5	0	39	37	38	20.4470095647126	3.86093766078783	0.729407553985335	5.29325154324554	1.20160457993205e-07	3.02573222786828e-06	14.5297468359986	2.6404141014365	38.2536050279887
ENSG00000130433.3	chr19	54495542	54515923	protein_coding	CACNG6	191	274	309	89	96	147	180.848046989706	-1.20096416908205	0.22769201638175	-5.27451154487782	1.33110139292592e-07	3.34020373783755e-06	0.434984479538095	252.141956329031	109.554137650381
ENSG00000161544.5	chr17	74523438	74547257	protein_coding	CYGB	55	123	111	21	21	30	58.4496933996195	-1.96383409108486	0.37272756237721	-5.26881907675346	1.37304209706415e-07	3.4375089644356e-06	0.256346287419924	93.0265096387128	23.8728771605262
ENSG00000183145.4	chr21	38378450	38391959	protein_coding	RIPPLY3	43	48	53	4	2	11	26.4323502913805	-3.08183958197469	0.584982267915017	-5.26826153715552	1.37721797412799e-07	3.44399583380614e-06	0.118106512047603	47.3548065193553	5.50989406340575
ENSG00000113140.6	chr5	151040657	151066726	protein_coding	SPARC	22	36	43	94	108	106	67.7637263099753	1.64284555562473	0.312961988543556	5.24934533829526	1.52640690656058e-07	3.78225182285838e-06	3.12281164716861	32.7376598425106	102.78979277744
ENSG00000154556.13	chr4	186506598	186877806	protein_coding	SORBS2	59	69	49	133	166	147	103.648046542922	1.35106772963941	0.258292278880459	5.23077087513211	1.6880462889834e-07	4.15906280112226e-06	2.55100854174547	58.4435055067233	148.852587579121
ENSG00000272872.1	chr22	16154073	16154766	sense_intronic	LL22NC03-N14H11.1	27	42	34	83	108	112	67.0643447468391	1.57891647658239	0.301953999202645	5.22899673709159	1.70432372956176e-07	4.19441211405512e-06	2.98745395349484	33.5838744568526	100.544815036826
ENSG00000112964.9	chr5	42423879	42721979	protein_coding	GHR	299	350	229	131	115	138	209.398420188685	-1.17453710812354	0.225156282472595	-5.21654157381331	1.82294675067503e-07	4.46611678003598e-06	0.443025882578388	290.176778071296	128.620062306073
ENSG00000170703.11	chr17	46839597	46894576	protein_coding	TTLL6	155	254	185	79	88	84	138.71906951085	-1.20858252798997	0.232152948602752	-5.20597535057816	1.9298026317938e-07	4.70668249062975e-06	0.43269353551074	193.51597811061	83.9221609110895
ENSG00000224389.4	chr6	31982539	32003195	protein_coding	C4B	188	366	219	101	72	112	173.058135181413	-1.39679251258297	0.268680583549676	-5.19871028315198	2.0067601689743e-07	4.87795360536695e-06	0.379772537153545	250.702785390155	95.4134849726707
ENSG00000133401.11	chr5	31639517	32111037	protein_coding	PDZD2	237	298	192	95	108	116	172.911981201542	-1.17271011582089	0.225687310004661	-5.19617215428138	2.03433878840658e-07	4.93946549842048e-06	0.443587274678365	239.600229175668	106.223733227417
ENSG00000166250.7	chr11	122943035	123065989	protein_coding	CLMP	83	116	108	205	201	221	155.029461366744	1.0604119577146	0.204764756037745	5.17868396023742	2.23456655326824e-07	5.38949675572387e-06	2.08552695331603	100.33495347641	209.723969257079
ENSG00000164125.11	chr4	159045626	159094470	protein_coding	FAM198B	109	70	97	22	24	29	58.6937776130254	-1.886411292944	0.366407353148216	-5.14839911572661	2.62719021577678e-07	6.27179627314244e-06	0.270479040203945	92.465470821191	24.9220844048599
ENSG00000205312.4	chr17	16750949	16756091	pseudogene	AC022596.2	36	95	77	135	240	224	132.07299094122	1.5598339126945	0.30298317211837	5.1482526299682	2.62924228283685e-07	6.27179627314244e-06	2.94819900968488	66.6873183925778	197.458663489863
ENSG00000187715.9	chr3	127634075	127706514	protein_coding	KBTBD12	76	85	101	15	32	26	55.0449426809809	-1.83345728312984	0.356376444371978	-5.14472073585234	2.67919062228022e-07	6.36996623772117e-06	0.280591403904437	86.0597929902674	24.0300923716944
ENSG00000107317.7	chr9	139871956	139879887	protein_coding	PTGDS	367	807	724	150	250	347	427.628837196332	-1.32367330412191	0.257398995514946	-5.14249599721166	2.71112220193405e-07	6.43884115521626e-06	0.399516417806317	611.278317571193	243.979356821471
ENSG00000173432.6	chr11	18287721	18291524	protein_coding	SAA1	93	137	113	203	241	236	169.369396634584	1.01431585011135	0.198158315500287	5.11871453665985	3.07625169015283e-07	7.24268965099797e-06	2.01994477453837	112.038457628156	226.700335641012
ENSG00000179088.10	chr12	103631369	103889749	protein_coding	C12orf42	9	15	11	43	57	66	33.1354975014299	2.26349303643849	0.444183210251152	5.0958545577593	3.47171595387749e-07	8.05163920957436e-06	4.80152615541912	11.394735849135	54.8762591537249
ENSG00000114948.8	chr2	207308263	207485851	protein_coding	ADAM23	90	130	75	216	204	250	160.230507217013	1.20786475363978	0.237836772926497	5.07854499864522	3.80336356184198e-07	8.78330431056197e-06	2.30995501076133	96.7879653693892	223.673049064638
ENSG00000249715.5	chr2	97308474	97370624	pseudogene	FER1L5	218	546	310	104	159	141	239.74742934189	-1.36786856442577	0.270169898512879	-5.06299396030073	4.1272293361523e-07	9.4808478545376e-06	0.387463263401419	345.540084527383	133.954774156397
ENSG00000186301.7	chr1	16972069	16976914	pseudogene	MST1P2	579	1099	895	280	453	518	622.172345007818	-1.01794836009471	0.201789640328719	-5.0446016873634	4.54467090218293e-07	1.03958150921408e-05	0.493818106158678	833.135354254126	411.20933576151
ENSG00000260018.1	chr16	84150656	84151176	antisense	RP11-505K9.1	37	34	39	107	87	125	71.4876942873278	1.55187728161936	0.307802123065929	5.04180174639978	4.61168941109458e-07	1.0526956154674e-05	2.93198410363361	36.4316947090195	106.543693865636
ENSG00000196260.3	chr6	30899130	30899952	protein_coding	SFTA2	37	71	82	10	16	11	36.8194457469706	-2.3175705296093	0.460521583454883	-5.03249057779797	4.84148409152847e-07	1.10167843762309e-05	0.200605000038736	61.3085279301049	12.3303635638363
ENSG00000184730.6	chr16	28505970	28510291	protein_coding	APOBR	61	122	162	237	255	459	211.632948827113	1.48821992548569	0.297206031899465	5.00736783831193	5.51794141748399e-07	1.24388366123801e-05	2.80542612989812	111.052664490325	312.213233163902
ENSG00000251985.1	chr22	46020411	46020512	snRNA	RNU6-1161P	27	22	39	73	118	101	62.9003656402888	1.73917448880683	0.347390679710614	5.00639363800898	5.54592840135606e-07	1.24889709937688e-05	3.33844087269214	29.0553669524393	96.7453643281383
ENSG00000183196.4	chr16	75510949	75529282	protein_coding	CHST6	186	204	159	55	92	83	128.78255948946	-1.25123802153984	0.250073889050142	-5.00347327860749	5.63064741635649e-07	1.2627409598023e-05	0.420087562689672	181.544393123798	76.0207258551228
ENSG00000236943.2	chr1	144456138	144521970	antisense	RP11-640M9.1	85	108	102	28	39	19	62.8738151895947	-1.74401796701111	0.348946278532493	-4.99795548571442	5.79413556941061e-07	1.29539465081134e-05	0.298537078829472	96.7397547176582	29.0078756615312
ENSG00000203706.4	chr1	210404801	210407392	antisense	SERTAD4-AS1	77	101	122	6	13	39	58.1926663672501	-2.39036957623117	0.478856497506039	-4.99182863484279	5.98103100703878e-07	1.33033556616131e-05	0.190733534513873	97.9480931880265	18.4372395464736
ENSG00000181104.6	chr5	76011868	76031606	protein_coding	F2R	243	209	172	57	106	72	143.160833652496	-1.41402882978559	0.283923180212124	-4.98032189104512	6.34786006183031e-07	1.40904338103815e-05	0.375262275330819	208.334141947064	77.9875253579283
ENSG00000204397.3	chr11	104912053	104972158	protein_coding	CARD16	100	160	175	54	58	55	98.5780461723439	-1.34168925660003	0.270672831429658	-4.95686711338337	7.16389381904143e-07	1.57874209722405e-05	0.394558395566954	141.238138555783	55.9179537889047
ENSG00000126778.7	chr14	61110133	61124977	protein_coding	SIX1	161	124	175	60	54	64	106.238212704572	-1.35920455141244	0.275169816067806	-4.93951179251982	7.83184074693712e-07	1.7139348567139e-05	0.389797150296789	152.88750746285	59.5889179462937
ENSG00000132517.10	chr17	4935895	4955304	protein_coding	SLC52A1	205	230	279	97	111	142	175.171438009515	-1.01401766442906	0.205506631569285	-4.93423329790305	8.04662136265538e-07	1.75563382361309e-05	0.495165373100206	234.429251626998	115.913624392032
ENSG00000102271.9	chrX	86772752	86925050	protein_coding	KLHL4	49	53	28	2	6	8	24.1878469624633	-3.03819145437881	0.61594434275071	-4.93257465570789	8.11527464112268e-07	1.76883684279074e-05	0.121734377605963	43.2144891596097	5.16120476531699
ENSG00000259264.1	chr15	74495046	74513896	antisense	RP11-60L3.1	80	126	148	32	49	39	77.4025641922598	-1.52752682721682	0.311633767214085	-4.90167301468153	9.50239081803259e-07	2.05878818411432e-05	0.346871489977985	114.905951147475	39.8991772370444
ENSG00000235350.1	chrX	48291580	48299998	pseudogene	AF196972.3	43	39	48	107	94	188	85.5818434814749	1.57935972629069	0.322542593198714	4.89659275889081	9.75126292180316e-07	2.10640849456963e-05	2.98837195175276	43.0276301241889	128.136056838761
ENSG00000197079.4	chr17	39632941	39637392	protein_coding	KRT35	15	37	12	80	78	97	52.8247876157844	2.03224573874947	0.415100764089579	4.89578896152288	9.79120995375814e-07	2.11293727413225e-05	4.09041079554317	20.6557571164106	84.9938181151581
ENSG00000196353.7	chr3	131252399	132004254	protein_coding	CPNE4	93	82	60	16	24	23	49.6823904078212	-1.90518033332393	0.389261782141686	-4.89434211301656	9.86351260085601e-07	2.12642849532938e-05	0.266982977712041	78.507271616738	20.8575091989044
ENSG00000069667.11	chr15	60780483	61521518	protein_coding	RORA	60	28	32	143	135	130	89.056168900738	1.75733500797485	0.359176545525441	4.89267751435172	9.94733261837372e-07	2.14237348988979e-05	3.38073048537246	40.9264649789839	137.185872822492
ENSG00000229145.1	chrX	46147451	46148563	pseudogene	ACTBP1	65	77	63	135	189	148	112.491075282498	1.22241031774462	0.25031383572625	4.88351079035633	1.04213444109311e-06	2.24002211072151e-05	2.33336227815089	67.5344068550772	157.447743709919
ENSG00000244128.1	chr3	164924748	165373211	lincRNA	RP11-85M11.2	135	110	111	30	51	44	80.0482355299211	-1.51559220503253	0.310512975267835	-4.88093034993223	1.05586531386676e-06	2.26505519601565e-05	0.349752868535219	118.751974965348	41.3444960944946
ENSG00000101825.7	chrX	3226606	3264682	protein_coding	MXRA5	4	6	0	23	45	47	20.5067914809412	3.51833825943771	0.726108918644136	4.8454690048533	1.26312931285806e-06	2.67274226852177e-05	11.4584362006022	3.31697319502845	37.696609766854
ENSG00000130294.10	chr2	241653181	241759725	protein_coding	KIF1A	104	130	121	198	209	323	178.750714261983	1.04998052185689	0.216840121499567	4.84218748170635	1.28417511142936e-06	2.71347113067303e-05	2.07050189319251	116.510153395231	240.991275128734
ENSG00000230937.5	chr1	209602165	209606183	lincRNA	MIR205HG	61	43	40	9	5	10	28.2240304708799	-2.58932515896062	0.536888313463361	-4.82283762568307	1.41530181880997e-06	2.96299844167239e-05	0.166163433886044	48.4043589407099	8.04370200104997
ENSG00000143248.8	chr1	163080911	163291577	protein_coding	RGS5	339	437	241	141	170	134	242.266666261711	-1.16982540380074	0.242672474230203	-4.82059371385906	1.43131598257241e-06	2.99364077163436e-05	0.44447512809221	335.380722785764	149.152609737659
ENSG00000204866.4	chr19	46646363	46664556	protein_coding	IGFL2	190	210	174	69	71	114	136.709536937016	-1.17297766707865	0.243807771428337	-4.81107579223914	1.50120072122452e-06	3.12776537611985e-05	0.443505017981267	189.597948425406	83.8211254486261
ENSG00000187094.7	chr3	42299317	42307699	protein_coding	CCK	74	97	126	158	221	287	157.966351826525	1.1768469935047	0.245282862533358	4.79791772384691	1.60323604789388e-06	3.31493078561198e-05	2.26082134781807	96.876136058675	219.056567594374
ENSG00000257138.1	chr7	141672431	141673573	protein_coding	TAS2R38	24	47	31	92	115	89	66.093680614058	1.57699121320142	0.330096098261075	4.77737004923387	1.7760275356981e-06	3.64446216980693e-05	2.98346988237103	33.0498280374033	99.1375331907128
ENSG00000142484.5	chr17	4675179	4686506	protein_coding	TM4SF5	177	263	272	84	108	145	171.4629190883	-1.0604860249292	0.222348225377167	-4.76948274774986	1.84699559752215e-06	3.78294640242732e-05	0.479470505162707	231.902665053503	111.023173123097
ENSG00000197550.3	chr9	69830288	69848759	pseudogene	RP11-460N11.2	76	133	71	203	224	205	151.436046848613	1.21049329785735	0.254193250256459	4.76209850826515	1.91590111882113e-06	3.90933776648844e-05	2.31416751125857	91.2443124729629	211.627781224262
ENSG00000234859.1	chr17	39558668	39581301	antisense	AC003958.2	2	18	19	69	70	63	40.0557332128135	2.44558758974159	0.514884087103537	4.74978281713688	2.03635225795435e-06	4.13956697077699e-05	5.44747469535976	12.2386834208041	67.8727830048229
ENSG00000123407.3	chr12	54348618	54352740	protein_coding	HOXC12	54	91	64	7	25	14	41.5654988235621	-2.16542464763178	0.456906983164473	-4.73931177990397	2.14445326349264e-06	4.35524428681856e-05	0.222916506215555	68.0422392242627	15.0887584228614
ENSG00000119283.11	chr1	231297858	231357302	protein_coding	TRIM67	42	97	93	15	22	22	47.050704745979	-1.9341712062466	0.408493529598859	-4.7348882322468	2.19175847473185e-06	4.44301337820876e-05	0.261671515797317	74.577553559827	19.5238559321311
ENSG00000064692.14	chr5	121647049	121799914	protein_coding	SNCAIP	63	145	132	30	34	44	72.555973308322	-1.61361843581323	0.341618098426158	-4.72345710969998	2.31868877688611e-06	4.68601306218953e-05	0.326777728264698	109.345355081285	35.7665915353587
ENSG00000204528.3	chr6	31141512	31145676	sense_intronic	PSORS1C3	192	320	204	82	112	132	170.507856344892	-1.11530678342153	0.23645976697782	-4.71668731503971	2.39715668676193e-06	4.82338999629848e-05	0.461592988995591	233.404019141426	107.611693548359
ENSG00000136250.7	chr7	36552456	36764154	protein_coding	AOAH	147	166	105	24	63	50	91.6524374577781	-1.61711975970412	0.342875545430017	-4.71634615316765	2.40117778894768e-06	4.82701152003903e-05	0.325985622265954	138.412261300354	44.8926136152027
ENSG00000261780.2	chr18	70992176	71017113	processed_transcript	CTD-2354A18.1	48	98	74	15	25	10	43.9716195501074	-2.08678890436066	0.443603523638127	-4.70417567301151	2.54893705717101e-06	5.09576367887609e-05	0.235404058018976	71.1103954013921	16.8328436988226
ENSG00000206073.6	chr18	61304493	61311532	protein_coding	SERPINB4	59	170	112	183	374	346	202.893142694872	1.43806667674764	0.306689096165212	4.68900490669209	2.74536806528466e-06	5.46333273138287e-05	2.70957517997016	109.179359797723	296.60692559202
ENSG00000120057.4	chr10	99526508	99531709	protein_coding	SFRP5	22	60	45	3	8	6	23.1370334602056	-2.86037298251316	0.611586155552299	-4.6769747100146	2.91138146770741e-06	5.76729541246579e-05	0.137702534401281	40.6980459713159	5.57602094909539
ENSG00000231826.1	chr2	43254992	43266686	lincRNA	AC016735.2	50	69	57	5	15	19	35.1128496832529	-2.17513003865452	0.465493221308531	-4.67274267182687	2.97204038152047e-06	5.87674336040231e-05	0.22142192080606	57.6289664808782	12.5967328856275
ENSG00000237721.1	chr21	40378574	40383255	lincRNA	AF064858.11	39	86	54	9	16	15	35.4870725102343	-2.12894609822211	0.458902961557019	-4.63920758105107	3.49747622318548e-06	6.84101312385631e-05	0.228624814064931	57.7898155193001	13.1843295011685
ENSG00000137752.18	chr11	104896170	104972158	protein_coding	CASP1	95	182	181	53	68	59	104.023981532257	-1.30497419488864	0.281352639246983	-4.6382155802103	3.51430122794337e-06	6.86774100579472e-05	0.404728347479756	147.994923009374	60.0530400551403
ENSG00000241111.1	chr3	64053640	64088807	antisense	RP11-129B22.1	4	0	0	22	30	37	15.412875778284	4.43407328544096	0.956194393223401	4.63720904124252	3.53145211702877e-06	6.89505713882769e-05	21.616683400248	1.48476273304646	29.3409888235216
ENSG00000145431.6	chr4	157681606	157892546	protein_coding	PDGFC	284	363	241	108	168	162	218.596107784308	-1.01087565867597	0.218384371376624	-4.62888279185794	3.67643768240942e-06	7.16526163914253e-05	0.496244955283524	292.36797284193	144.824242726685
ENSG00000007314.7	chr17	62015914	62050278	protein_coding	SCN4A	109	186	154	31	45	83	98.7895372869638	-1.4900277226838	0.322426159717598	-4.62129910299108	3.81344504596048e-06	7.39910484765779e-05	0.356005707863419	145.887218424514	51.6918561494135
ENSG00000235888.1	chr21	40360633	40378079	lincRNA	AF064858.8	84	151	141	34	60	41	83.3388935782663	-1.44250547282995	0.312352689030466	-4.61819450732904	3.87093329648494e-06	7.49058338966288e-05	0.367927783178302	121.814519155709	44.8632680008233
ENSG00000254245.1	chr5	140723601	140892546	protein_coding	PCDHGA3	3	7	4	26	30	49	19.5075886663318	2.92183819610658	0.63353133592168	4.61198685911219	3.98838214483839e-06	7.69046427590799e-05	7.5781106023781	4.51423948385187	34.5009378488116
ENSG00000134242.11	chr1	114356433	114414381	protein_coding	PTPN22	64	110	64	155	206	173	127.830886640193	1.1965180853645	0.259516847882558	4.61056033597469	4.01585061862009e-06	7.73656469798167e-05	2.29185867621496	77.5561458531552	178.105627427231
ENSG00000240476.1	chr3	98699902	98701940	lincRNA	LINC00973	120	121	85	242	270	203	174.458162510159	1.15315146937157	0.250188313724277	4.60913402471076	4.04349622971532e-06	7.77603686441978e-05	2.22399180093916	108.333091578651	240.583233441666
ENSG00000253522.2	chr5	159895275	159914433	lincRNA	MIR146A	77	140	102	33	45	36	70.7905302889758	-1.44801659031362	0.315025275176144	-4.59650924677066	4.29627915999795e-06	8.21852486143622e-05	0.366524974408456	103.542018382136	38.0390421958157
ENSG00000186493.7	chr5	2752245	2755508	protein_coding	C5orf38	125	232	286	75	71	109	146.035885060034	-1.29725445476736	0.282771594133661	-4.58764063180327	4.48283442934045e-06	8.56785180158288e-05	0.406899819411173	207.555138769801	84.5166313502671
ENSG00000175065.7	chr18	28956740	28994875	protein_coding	DSG4	3	7	3	27	34	37	18.3538275825672	2.93967570949314	0.641647310693564	4.58145099418497	4.61760819279445e-06	8.80221435417686e-05	7.67238815328901	4.1984673434132	32.5091878217211
ENSG00000108984.9	chr17	67410839	67539472	protein_coding	MAP2K6	157	166	141	57	79	77	112.075930398488	-1.11547500580753	0.244157616567142	-4.56866765612769	4.90834360125362e-06	9.33946695881172e-05	0.46153916906496	153.491965188762	70.6598956082138
ENSG00000141750.6	chr17	37366789	37382125	protein_coding	STAC2	33	49	52	3	12	9	25.7199010601412	-2.46727883683181	0.544186124386567	-4.53388781202947	5.79077944631384e-06	0.000108951885842291	0.180831907075796	43.6324959566308	7.80730616365164
ENSG00000267194.1	chr17	67547499	67550002	lincRNA	RP1-193H18.2	95	146	130	44	61	39	84.593802393385	-1.32849182748859	0.293504639881741	-4.52630605098397	6.00236350456641e-06	0.000112640208391824	0.398184280461925	120.89728107511	48.2903237116601
ENSG00000161905.8	chr17	4534197	4545589	protein_coding	ALOX15	47	35	21	93	95	139	71.5127327567756	1.65089116371542	0.365373656458366	4.51836396667953	6.23192916912024e-06	0.000116688507460815	3.1402755647394	34.7650714240697	108.260394089481
ENSG00000171522.5	chr5	40679600	40693837	protein_coding	PTGER4	55	71	40	103	163	148	95.8837778193376	1.32724698626496	0.293750047698946	4.51828687914022	6.23419801951158e-06	0.000116688507460815	2.50923394768772	54.7275303303894	137.040025308286
ENSG00000244694.3	chr6	47845764	48036425	protein_coding	PTCHD4	32	34	10	104	71	122	62.3399814782013	1.97214197996666	0.437535071549505	4.50739176857854	6.56293885954181e-06	0.000122314943702147	3.92350212062254	25.4183492199897	99.2616137364128
ENSG00000184106.4	chr6	41176292	41190382	pseudogene	TREML3P	31	43	31	85	87	99	62.4209122560263	1.39177831341017	0.308836851435404	4.50651632712061	6.59006167929344e-06	0.000122715193104306	2.62401926763801	34.4266891789133	90.4151353331393
ENSG00000142149.4	chr21	33245628	33416946	protein_coding	HUNK	178	128	143	66	47	62	104.610495463139	-1.35219962691397	0.30007270579039	-4.50623999057921	6.59864534798318e-06	0.000122769830528273	0.391694390645761	150.314514225581	58.9064767006971
ENSG00000254231.1	chr8	87345503	87355543	processed_transcript	CTD-2284J15.1	95	181	151	41	38	77	94.7426449361757	-1.42845232053069	0.317023779318149	-4.50582074191086	6.61168863323661e-06	0.000122907276038379	0.371529244250552	138.216390385884	51.2688994864677
ENSG00000164796.13	chr8	113235157	114449328	protein_coding	CSMD3	27	13	17	76	56	85	45.987734268048	1.92329781245213	0.428494022677266	4.48850558156028	7.17245453703168e-06	0.000132197411188903	3.79289073803199	19.3600641698154	72.6154043662806
ENSG00000257588.1	chr12	50345295	50356707	antisense	RP11-469H8.6	25	43	55	6	6	9	23.3650804680822	-2.51568076198567	0.560506970330202	-4.48822386723157	7.18194368264882e-06	0.000132197411188903	0.174865700156477	39.7780764498719	6.95208448629247
ENSG00000227972.1	chr10	54170895	54173252	pseudogene	PRKRIRP3	8	4	7	34	40	37	21.7386576614208	2.55310609814578	0.568854931950202	4.4881497104947	7.18444354213309e-06	0.000132197411188903	5.86896497405309	6.40140409048499	37.0759112323566
ENSG00000164400.4	chr5	131409483	131411859	protein_coding	CSF2	56	43	70	100	163	157	97.3523278874248	1.31301424335104	0.293514632855907	4.47342004919949	7.69783484397564e-06	0.000140809468850534	2.48460109326495	56.0215697375621	138.683086037287
ENSG00000255605.1	chr11	95431250	95433787	lincRNA	RP11-644L4.1	1	0	0	22	24	22	11.5746609472334	6.00577529139831	1.34324058083721	4.47110917960433	7.78149576242963e-06	0.000142100575137276	64.2567136105439	0.371190683261615	22.7781312112052
ENSG00000171483.9	chrX	47967367	47980068	pseudogene	SSX6	93	202	167	35	50	81	101.571779417581	-1.45439068599164	0.325315170451397	-4.47071276747892	7.79593422957996e-06	0.000142244707592781	0.364909170822904	148.939099883316	54.2044589518458
ENSG00000089041.12	chr12	121570622	121623876	protein_coding	P2RX7	60	74	38	14	12	15	35.2978384665282	-2.05223223212161	0.459186271112668	-4.46928046683274	7.84831648746634e-06	0.000143080340259338	0.241110731176844	56.8680446968112	13.7276322362453
ENSG00000087116.9	chr5	178537852	178772431	protein_coding	ADAMTS2	13	49	27	2	2	2	15.1627306240987	-3.82717241442687	0.856395496339909	-4.46893103803507	7.86114680239107e-06	0.000143194116649422	0.0704541053862873	28.3143787804315	2.01108246776586
ENSG00000104833.6	chr19	6494330	6502859	protein_coding	TUBB4A	193	251	226	52	92	143	156.467896798292	-1.22906119888794	0.275878262878995	-4.45508531937883	8.3859838407385e-06	0.000152116706880708	0.426594952584015	219.651776601546	93.2840169950374
ENSG00000225978.2	chr20	61733483	61735738	lincRNA	HAR1A	15	10	23	0	0	0	7.94215179115857	-6.42760322081161	1.44748404368868	-4.44053476709278	8.97356051962048e-06	0.000162098456900975	0.0116171241421001	15.8843035823171	0
ENSG00000132965.5	chr13	31309645	31338556	protein_coding	ALOX5AP	0	4	0	28	17	38	14.4150930524496	4.42283179304789	0.996286951503022	4.43931518562549	9.02455723403853e-06	0.000162884263499079	21.4489005455369	1.22147364132132	27.6087124635779
ENSG00000166920.6	chr15	45722727	45740959	protein_coding	C15orf48	24	23	31	3	0	0	13.4172183547291	-4.64983969378106	1.04916606082166	-4.43193872487592	9.33895603635074e-06	0.000168279314781043	0.0398344455942601	25.7209861894754	1.11345051998289
ENSG00000267301.1	chr18	21289789	21290251	pseudogene	RPL23AP77	28	67	43	5	7	13	26.2826935594178	-2.43797469147552	0.551078861374821	-4.42400328220413	9.68885469335949e-06	0.000173498776484482	0.184542538025409	44.4312246623205	8.13416245651501
ENSG00000230266.1	chr3	194868600	194873519	antisense	XXYLT1-AS2	22	38	35	4	5	4	17.586248254042	-2.83159483234437	0.642246787824715	-4.4088890532796	1.03902232942995e-05	0.000184922147754646	0.140476933996732	30.8222195396618	4.35027696842207
ENSG00000247193.2	chr4	36245738	36275842	antisense	RP11-431M7.3	2	3	6	25	21	51	17.6712284374736	3.15021162257636	0.715357734022963	4.4036870963294	1.06426415764021e-05	0.000188642124059376	8.87785793488469	3.55311944014629	31.7893374348008
ENSG00000184564.8	chr13	86366925	86373623	protein_coding	SLITRK6	117	152	119	46	68	38	89.2226611424524	-1.32323500999198	0.300865482146821	-4.39809512394064	1.09205117276437e-05	0.000193094906715561	0.399637810267805	127.422193024022	51.0231292608828
ENSG00000255414.1	chr11	123325106	123331118	lincRNA	LINC01059	5	11	17	41	50	53	29.219339767296	2.16165581750215	0.493445556521264	4.38073823734797	1.18277893028515e-05	0.000207559623370048	4.47428085152426	10.5831323173992	47.8555472171928
ENSG00000128713.11	chr2	176968944	176974722	protein_coding	HOXD11	84	108	69	24	29	39	58.1579092962683	-1.49569157258578	0.34292543083936	-4.36156504615261	1.29135392311548e-05	0.000224319840953017	0.354610811499296	85.9480833999202	30.3677351926165
ENSG00000198774.3	chr12	86198331	86230348	protein_coding	RASSF9	142	162	158	70	84	69	113.37296674529	-1.02774062583357	0.235764267827261	-4.35918740063941	1.30546286352904e-05	0.000226408726954107	0.490477674337821	152.070757685974	74.6751758046051
ENSG00000177984.6	chr9	139654086	139660707	protein_coding	LCN15	28	77	43	7	9	13	28.5087978172874	-2.31284960889111	0.532092851259918	-4.34670303014713	1.38199128112508e-05	0.000239108698488289	0.201262513554836	47.4849087656239	9.53268686895096
ENSG00000259583.1	chr15	101433945	101459488	antisense	RP11-66B24.4	344	592	615	138	284	315	371.773997650935	-1.05955122314392	0.244592740442072	-4.33189971717438	1.47828274768465e-05	0.000254552792313273	0.47978128125387	502.667560327338	240.880434974532
ENSG00000188505.4	chr19	39687601	39692524	protein_coding	NCCRP1	60	60	95	18	28	19	46.1395202618262	-1.70344337554222	0.393864644119036	-4.32494614832042	1.52569128536195e-05	0.000261886234772516	0.307052365892655	70.5918989571912	21.6871415664612
ENSG00000171843.11	chr9	20341663	20622542	protein_coding	MLLT3	155	246	170	98	73	89	136.960088785336	-1.09427791389095	0.253087036749486	-4.3237217043799	1.53418808924957e-05	0.000263136869514462	0.468370490088372	186.336448721387	87.5837288492841
ENSG00000167419.6	chr17	56295909	56345879	protein_coding	LPO	38	60	67	109	107	175	91.3731351232494	1.26622802951494	0.293154543565398	4.31931913493426	1.56511316456942e-05	0.000267492147737202	2.40531864764447	53.5840839931527	129.162186253346
ENSG00000118596.7	chr12	59989848	60176395	protein_coding	SLC16A7	149	80	51	24	25	8	57.7009504991105	-2.29889288667059	0.53329147370648	-4.31076250046309	1.62692569967888e-05	0.000277727591356808	0.203218987991178	95.8412637947797	19.5606372034414
ENSG00000139926.11	chr14	51955818	52197445	protein_coding	FRMD6	194	222	157	450	308	363	284.317188432499	1.00155253110457	0.233006495960354	4.29838887957435	1.72044116805898e-05	0.000292085211117888	2.00215342359253	189.379005694959	379.255371170039
ENSG00000170866.7	chr19	54799854	54809952	protein_coding	LILRA3	3	0	0	17	22	36	12.8338173579403	4.59861386625575	1.0704393415794	4.29600603007604	1.73902853775187e-05	0.000294780258610655	24.2281755751457	1.11357204978485	24.5540626660958
ENSG00000270069.1	chrX	45604639	45629677	lincRNA	RP6-99M1.2	273	613	550	588	1121	1175	704.064158798617	1.03225444673652	0.240419638375628	4.29355294646829	1.75836357610251e-05	0.000297825400407511	2.04521774249819	462.200569304187	945.927748293048
ENSG00000175414.6	chr5	175792471	175828866	protein_coding	ARL10	22	38	25	65	88	80	52.582720254559	1.48181744037013	0.345719707342015	4.28618157686971	1.81770433921829e-05	0.000306681156797769	2.7930036139602	27.6644981352751	77.5009423738428
ENSG00000145248.6	chr4	48485360	48491213	protein_coding	SLC10A4	47	52	70	17	9	18	35.1023765108663	-1.91298081980885	0.446421621916952	-4.28514374280178	1.82621073724401e-05	0.000307638647527516	0.265543326918028	55.4291692811806	14.7755837405521
ENSG00000163623.5	chr4	85413140	85419603	protein_coding	NKX6-1	15	20	19	54	58	58	37.2558449978826	1.68197053803957	0.392579623894768	4.28440610684987	1.8322796626846e-05	0.000308421915955067	3.20865913918911	17.6748991238657	56.8367908718995
ENSG00000125872.7	chr20	6021424	6034695	protein_coding	LRRN4	119	207	154	55	86	77	114.113120682929	-1.11120606573508	0.260088855936032	-4.27240937231227	1.93372153819432e-05	0.000323492707825256	0.462906887753061	156.011861874067	72.214379491791
ENSG00000106633.11	chr7	44183872	44237769	protein_coding	GCK	78	165	197	28	62	61	95.4819721226338	-1.51526857241351	0.354854876725166	-4.27010778715345	1.95378521539646e-05	0.000326346706501004	0.34983133566128	141.54577266533	49.4181715799374
ENSG00000056998.14	chrX	2746829	2800859	protein_coding	GYG2	14	20	9	0	0	0	7.07299351810867	-6.26119092633672	1.46953915261188	-4.26064927580081	2.03833886185578e-05	0.000338389165828784	0.013037482022831	14.1459870362173	0
ENSG00000109511.6	chr4	169013666	169108841	protein_coding	ANXA10	92	45	54	125	189	203	117.762202703419	1.40383734324826	0.331179950562104	4.23889592611377	2.24621754163074e-05	0.000370353212421681	2.64604453452481	64.9428169086221	170.581588498215
ENSG00000118777.6	chr4	89011416	89152474	protein_coding	ABCG2	66	44	48	115	117	148	89.7462658830596	1.26094073081832	0.297728686300278	4.2352006670482	2.28347697986695e-05	0.00037564147047304	2.39651958620091	53.0918578908577	126.400673875261
ENSG00000122641.9	chr7	41724712	41742706	protein_coding	INHBA	6	25	12	55	55	59	35.0902520086566	2.0304776398458	0.479497104350239	4.23459833526476	2.28960579000052e-05	0.00037636477626703	4.08540085186435	13.6506200430921	56.5298839742211
ENSG00000166292.7	chr17	53796988	53809482	protein_coding	TMEM100	27	38	29	6	4	5	17.9271422115949	-2.61468206905593	0.619183259309298	-4.2227919275024	2.41294561080912e-05	0.000394550196151189	0.16326844936969	30.7835401133378	5.07074430985195
ENSG00000101680.9	chr18	6941743	7117813	protein_coding	LAMA1	113	213	185	65	93	69	120.589148912029	-1.12960018963169	0.267557694945913	-4.22189386053742	2.42258188248584e-05	0.00039582802171654	0.457042366542218	165.405864590078	75.77243323398
ENSG00000170498.7	chr1	204159469	204165614	protein_coding	KISS1	289	581	542	116	205	310	330.552269703478	-1.14905239780246	0.273571231736854	-4.20019455447611	2.66685721246069e-05	0.000432166100551702	0.45092131170717	455.841653982293	205.262885424663
ENSG00000164128.2	chr4	164245113	164265984	protein_coding	NPY1R	156	162	143	77	76	63	112.670750866921	-1.06990424065769	0.25488446483307	-4.19760475146413	2.69752894382076e-05	0.000436810741268025	0.476350615896341	152.530845145057	72.810656588786
ENSG00000057149.10	chr18	61322431	61329197	protein_coding	SERPINB3	36	88	53	84	180	232	109.132361523895	1.49865146440141	0.357535412685054	4.19161686152063	2.76973457823449e-05	0.000447170149477071	2.82578453399329	56.9712081497372	161.293514898053
ENSG00000123843.8	chr1	207262187	207273338	protein_coding	C4BPB	84	132	190	224	249	381	206.507599398181	1.09630809727912	0.261948890258833	4.18519847973339	2.8491703766001e-05	0.000458091921194217	2.13806853265985	131.485354240928	281.529844555434
ENSG00000196277.11	chr3	6811688	7783215	protein_coding	GRM7	73	172	84	210	230	266	170.511335787112	1.14169192551497	0.273391107453367	4.17603899464692	2.96628992128338e-05	0.000473547896680497	2.20639627379479	106.145146251764	234.87752532246
ENSG00000132437.13	chr7	50526134	50633154	protein_coding	DDC	62	48	68	19	19	13	38.205810442846	-1.78258351299762	0.427872914522135	-4.16615179997659	3.0978446494698e-05	0.000493181407162111	0.290662425171696	59.1440116079061	17.267609277786
ENSG00000123342.11	chr12	56229217	56236750	protein_coding	MMP19	57	76	53	101	144	151	96.042112496988	1.10208059221539	0.264986914390599	4.15900005760621	3.1964381893438e-05	0.000504268250698307	2.14664048564127	61.1017915742671	130.982433419709
ENSG00000132938.14	chr13	29598748	30077892	protein_coding	MTUS2	14	25	10	55	64	52	36.6637701524436	1.83778002883689	0.444133186623556	4.13790296286637	3.50494535635402e-05	0.000550332135396887	3.57459558073736	15.9886012283077	57.3389390765795
ENSG00000123689.5	chr1	209848765	209849733	protein_coding	G0S2	19	52	29	3	2	8	18.1545395994764	-2.91226881952343	0.704895021018644	-4.13149296375354	3.60414725728214e-05	0.000564277550778085	0.132837205233651	32.0891723918696	4.21990680708324
ENSG00000224093.1	chr1	94057756	94071130	antisense	RP5-1033H22.2	136	177	124	60	73	78	106.899419962482	-1.03380058392703	0.25043604863867	-4.12800229658072	3.65928461052747e-05	0.000572085711304838	0.488421771762794	143.687886966444	70.1109529585196
ENSG00000182836.5	chr5	41307056	41510730	protein_coding	PLCXD3	21	18	31	3	0	2	12.4032903316758	-3.77613533408734	0.918459425324706	-4.11137958843674	3.933019745627e-05	0.000612238195503011	0.0729911148054521	23.0805720880389	1.72600857531281
ENSG00000109193.6	chr4	70676498	70725870	protein_coding	SULT1E1	44	137	91	32	23	21	56.3791844713061	-1.76126178710775	0.428541999646949	-4.10989305262669	3.95842404813029e-05	0.000615311251716162	0.294990052968485	86.9031270586861	25.8552418839262
ENSG00000272168.1	chr6	21665003	22214734	lincRNA	CASC15	10	8	12	43	37	42	25.453720816241	2.04657080953179	0.49818134856451	4.10808396466248	3.98955074363547e-05	0.00061970641322332	4.13122835984781	9.94411980052293	40.963321831959
ENSG00000237187.4	chr5	92745065	92921354	processed_transcript	NR2F1-AS1	62	67	77	17	32	20	45.3613396102452	-1.56155905106464	0.380924854137639	-4.0993887222187	4.14242780176947e-05	0.000640705327830977	0.33878477557837	67.7879606681305	22.9347185523599
ENSG00000236039.1	chr7	17474101	17500296	lincRNA	AC019117.2	56	88	70	18	30	8	44.3687222651772	-1.88671972659013	0.461802329462721	-4.08555697149734	4.39712092238195e-05	0.000677686771377887	0.270421220694521	69.763148202427	18.9742963279273
ENSG00000102243.8	chrX	135614311	135638966	protein_coding	VGLL1	26	42	31	101	89	69	60.0433793472441	1.4374112220887	0.352124347857114	4.08211255721509	4.46281721805023e-05	0.000687324457586461	2.70834442763274	32.2653673522749	87.8213913422133
ENSG00000124875.5	chr4	74702214	74714781	protein_coding	CXCL6	116	114	111	34	57	60	81.3095295262424	-1.17653231646889	0.288570806627789	-4.07710097295613	4.56006934842559e-05	0.000701308329870039	0.442413613200718	112.920825624698	49.6982334277865
ENSG00000154783.6	chr3	14860469	14975895	protein_coding	FGD5	61	59	58	114	116	136	90.5001076854777	1.05298854069435	0.258375433570117	4.07542050784251	4.59312708898278e-05	0.00070589282016043	2.07482339277386	58.9741520338914	122.026063337064
ENSG00000162344.3	chr11	69513000	69519410	protein_coding	FGF19	29	43	54	3	11	12	24.6725491281179	-2.26788667161161	0.556762221767908	-4.07334869885801	4.63419610979149e-05	0.000710696652518552	0.20763381569376	40.9470670424797	8.39803121375617
ENSG00000108417.3	chr17	39577005	39580775	protein_coding	KRT37	4	18	14	50	55	41	30.2816573473738	2.0853000862168	0.513966435783856	4.05726899858059	4.96498850820458e-05	0.000756621074837264	4.24363356607348	11.4022040851339	49.1611106096137
ENSG00000240891.2	chr3	111393523	111565294	protein_coding	PLCXD2	207	171	128	63	90	71	122.065829210888	-1.17969152841954	0.29121753213493	-4.05089460023634	5.10221878073975e-05	0.000775358855414375	0.44144587633773	169.473303577792	74.6583548439836
ENSG00000226598.1	chr7	17503069	17598533	lincRNA	AC017060.1	44	45	47	7	17	11	28.2301421028688	-1.95197887216471	0.483080535522674	-4.04069037899187	5.32940813649342e-05	0.000807061799401663	0.258461469124814	44.9152591289938	11.5450250767438
ENSG00000176641.6	chr18	59475296	59561480	protein_coding	RNF152	31	49	22	0	8	0	18.020923320035	-3.65753310456299	0.905290836761396	-4.04017466657181	5.34114084807389e-05	0.000808275290873912	0.0792451743760604	33.4169503769472	2.62489626312275
ENSG00000215246.4	chr5	987295	997423	antisense	RP11-43F13.3	33	65	57	88	124	133	82.0897346173915	1.18197369339677	0.293063013932843	4.03317251650058	5.50288499885119e-05	0.000829862553157773	2.26886959813722	50.0972512241095	114.082218010673
ENSG00000204472.8	chr6	31582961	31584798	protein_coding	AIF1	3	2	6	20	25	35	14.9822559850812	2.8675902897033	0.71400145147163	4.01622473426756	5.91378647282542e-05	0.000885052006139794	7.29845093030896	3.61894171307758	26.3455702570847
ENSG00000019186.5	chr20	52769988	52790512	protein_coding	CYP24A1	143	316	217	90	112	123	162.961811765992	-1.01792314134492	0.254110633017825	-4.00582663250268	6.18009668347849e-05	0.000917347548010048	0.493826738325391	218.099239845989	107.824383685995
ENSG00000169302.10	chr5	146614526	146767415	protein_coding	STK32A	99	155	142	53	55	79	95.4163946836292	-1.05784486041823	0.264552198506901	-3.99862434101311	6.37117079773644e-05	0.000943775818715819	0.480349083328635	128.919625186393	61.913164180865
ENSG00000168077.9	chr8	27491385	27534293	protein_coding	SCARA3	465	230	330	157	134	175	251.439813949251	-1.15351658562908	0.288542749464608	-3.99773200944899	6.39522964364687e-05	0.000946049934554732	0.449528164759968	347.043208437391	155.836419461112
ENSG00000213557.4	chr9	110802494	110802873	pseudogene	RP11-240E2.2	1	0	0	15	22	14	8.72240719703652	5.59014493107883	1.39905971704761	3.99564426233037	6.45185542343623e-05	0.000953128961296348	48.1727350380952	0.371190683261615	17.0736237108114
ENSG00000140254.8	chr15	45409569	45422136	protein_coding	DUOXA1	137	241	155	56	81	110	127.221884839028	-1.09396149092073	0.274330818303406	-3.98774551720551	6.6704159069436e-05	0.000981413731034471	0.468473227972093	173.391592264446	81.0521774136105
ENSG00000249942.1	chr4	75418301	75514664	antisense	AC142293.3	95	134	139	63	51	41	86.3742120732028	-1.19810183565226	0.300531618766436	-3.98660826627825	6.70245507047802e-05	0.000984794125331696	0.435848353413457	120.074809415094	52.6736147313115
ENSG00000108242.8	chr10	96443251	96495947	protein_coding	CYP2C18	53	69	76	18	11	32	42.4165367829839	-1.68393533546763	0.424510546699808	-3.96676913814918	7.28534984426266e-05	0.00106325008371841	0.31123250860833	64.742209198998	20.0908643669698
ENSG00000079931.10	chr6	132617194	132722684	protein_coding	MOXD1	125	155	92	30	61	61	86.3071679114819	-1.29419938424332	0.326452528930272	-3.96443362985786	7.35704117584368e-05	0.00107227271490449	0.407762388942223	122.781975929262	49.8323598937023
ENSG00000166959.3	chr11	60467047	60483284	protein_coding	MS4A8	22	48	35	6	8	7	20.4358270698542	-2.27998046284654	0.57536971488321	-3.9626355087343	7.41269079602003e-05	0.0010796594080986	0.205900542628454	33.8759036429651	6.99575049674324
ENSG00000107099.11	chr9	214854	465259	protein_coding	DOCK8	197	242	184	48	138	67	144.37057872767	-1.29235063515154	0.326357710309175	-3.95992064635836	7.49746725367073e-05	0.00108908730541122	0.408285253126236	205.125793743195	83.6153637121459
ENSG00000260742.1	chr2	182752578	182756390	antisense	RP11-366L5.1	4	34	19	51	88	84	45.6984577052642	2.02386521941532	0.511965592227848	3.95312741742733	7.71363343126797e-05	0.00111526924880163	4.06671875124007	17.8669593526126	73.5299560579159
ENSG00000231069.1	chrX	37003596	37004166	pseudogene	BX842568.4	9	13	13	0	0	0	5.70777165467583	-5.95355482941722	1.50698205573008	-3.95064745912514	7.79400596054575e-05	0.00112570628124522	0.0161362054773038	11.4155433093517	0
ENSG00000031081.6	chr3	119013220	119139561	protein_coding	ARHGAP31	191	173	154	93	73	89	129.041521550159	-1.00824290912466	0.255927420750341	-3.93956578067581	8.16292184573014e-05	0.00117398050714468	0.497151371030595	172.355065117672	85.727977982646
ENSG00000272829.1	chr22	21335650	21336044	lincRNA	XXbac-B135H6.18	14	23	29	40	71	95	44.3080019862363	1.65040828169287	0.419064519231766	3.93831547638159	8.20556622071025e-05	0.00117777516210208	3.1392246642868	21.3775350759819	67.2384688964906
ENSG00000264012.1	chr18	19755426	19756623	antisense	RP11-627G18.2	11	20	6	0	0	0	6.04254928255823	-6.03521399633731	1.53485386674181	-3.93210984257992	8.42035724500199e-05	0.00120309987321977	0.0152482343091731	12.0850985651165	0
ENSG00000262576.1	chr5	140734768	140892546	protein_coding	PCDHGA4	3	18	11	46	42	46	27.5130728038049	2.13069263161913	0.542136296722693	3.93017889504823	8.48826832246924e-05	0.00121194848170551	4.37927677217579	10.0836969805563	44.9424486270535
ENSG00000253485.1	chr5	140743898	140892546	protein_coding	PCDHGA5	14	14	10	42	46	44	28.3936433623242	1.81257954462469	0.461371174229206	3.92867965289095	8.54135298297422e-05	0.0012179274387993	3.51269799198874	12.629548714674	44.1577380099744
ENSG00000234465.6	chr19	44080952	44088116	protein_coding	PINLYP	14	11	7	33	40	55	26.4919553096826	1.98886505222015	0.507426683809064	3.91951214959858	8.87283885531036e-05	0.00126188259924574	3.96924620335512	10.766127062367	42.2177835569982
ENSG00000077063.6	chr7	117350705	117514193	protein_coding	CTTNBP2	64	89	58	18	34	16	45.9928765371972	-1.60820252849734	0.411683831211133	-3.90640196814669	9.36806239988804e-05	0.00132278988961642	0.328006764151571	69.2487763935861	22.7369766808084
ENSG00000179292.4	chr11	66059341	66064135	protein_coding	TMEM151A	113	139	179	57	69	86	105.524627955648	-1.00499065674556	0.257297618814961	-3.90594620103467	9.38573937456423e-05	0.00132442533992633	0.498273358346556	140.913969383002	70.135286528295
ENSG00000180438.10	chr3	13978756	14124311	protein_coding	TPRXL	16	33	20	45	78	77	44.1048163886261	1.55595976464723	0.398767703866248	3.90192021460475	9.54326158089337e-05	0.00134577947705642	2.94029266974962	22.3316512818603	65.8779814953919
ENSG00000188089.9	chr15	42273780	42343388	protein_coding	PLA2G4E	12	25	22	64	54	55	38.6762464688341	1.60244977030403	0.411238304878502	3.89664520861563	9.75343385831978e-05	0.00137452575340562	3.03658503509275	19.0354855470486	58.3170073906196
ENSG00000133687.11	chr12	29653773	29937692	protein_coding	TMTC1	33	51	56	128	78	122	77.9861617327772	1.27318127001906	0.327206520599117	3.89106325780996	9.98059063506975e-05	0.00140203733700522	2.41693934840372	45.5063213390461	110.466002126508
ENSG00000232324.1	chr19	54368017	54369394	lincRNA	AC008440.10	97	68	78	28	24	39	55.8062754272657	-1.42444212976093	0.366210668130744	-3.88967950341736	0.000100376698980201	0.00140909951262192	0.372563403050643	81.4007751330561	30.2117757214753
ENSG00000235523.1	chr9	74872252	74872699	lincRNA	RP11-63P12.7	37	76	114	8	23	29	46.1689742105885	-1.90188404107859	0.489404469454035	-3.88611906875365	0.000101859560361231	0.00142623073853731	0.267593682012489	72.9400784757942	19.3978699453827
ENSG00000138622.3	chr15	73612200	73661605	protein_coding	HCN4	25	24	30	69	56	81	47.437005092478	1.40120397530773	0.361332177535124	3.87788318457059	0.00010536928661476	0.00147252731024138	2.64121908415374	26.0817731426287	68.7922370423273
ENSG00000259925.1	chr16	19354969	19413015	lincRNA	CTA-363E6.2	76	160	94	42	48	22	72.4139211245487	-1.49601534752187	0.386227233302045	-3.87340720314231	0.00010732428318129	0.00149888431736029	0.354531237364057	106.752018781971	38.075823467126
ENSG00000108691.5	chr17	32582304	32584222	protein_coding	CCL2	67	89	84	25	42	28	55.1038482919903	-1.3128902053047	0.339172238847376	-3.87086575766445	0.00010844950505331	0.00151265481021404	0.402513700500717	78.5724240947766	31.635272489204
ENSG00000173930.8	chr5	101569690	101632253	protein_coding	SLCO4C1	328	273	178	100	151	115	191.602791804375	-1.09799113684471	0.283843462296836	-3.86829813855802	0.000109597612157677	0.00152670878833236	0.467166543456932	261.323561128075	121.882022480675
ENSG00000111291.4	chr12	13093709	13105081	protein_coding	GPRC5D	29	53	60	93	118	103	75.3381549192179	1.18350934855604	0.306214605114514	3.86496701590522	0.00011110421299621	0.001545714246236	2.27128594824336	45.8953839884151	104.780925850021
ENSG00000101096.15	chr20	50003494	50179370	protein_coding	NFATC2	38	34	20	1	8	5	17.6653281493607	-2.74127510541428	0.709639839283761	-3.86291038589526	0.000112044118407488	0.00155679714649177	0.149552599717409	30.8032147239462	4.52744157477517
ENSG00000261713.2	chr16	1114093	1128707	processed_transcript	SSTR5-AS1	48	79	51	79	139	233	102.168543042801	1.33499009436728	0.346811358549272	3.84932633103945	0.00011844312547023	0.00163421432355147	2.52273749633251	58.0456363750262	146.291449710576
ENSG00000111181.8	chr12	299243	323736	protein_coding	SLC6A12	59	107	72	27	36	27	53.7064429701089	-1.36518947377757	0.354942273927858	-3.84622958170105	0.000119949378007419	0.001653946658299	0.388183452771849	77.3102643293655	30.1026216108523
ENSG00000249007.1	chr1	201980498	201984785	sense_intronic	RP11-510N19.5	82	135	287	34	67	71	109.318699394476	-1.52417228574678	0.396718483434166	-3.84194926476046	0.000122061070499494	0.00167986644903388	0.347678970841267	162.288975727948	56.3484230610045
ENSG00000213700.3	chr10	74765591	74766353	pseudogene	RPL17P50	178	168	141	76	28	81	112.050428846304	-1.38130446269164	0.359716459420009	-3.83998125890261	0.000123043702934557	0.00169124775994362	0.383871547601767	161.897706357917	62.2031513346911
ENSG00000254967.2	chr11	125820011	125826214	antisense	RP11-680F20.6	24	54	33	4	4	13	21.2988136875547	-2.38540753342338	0.621508562382341	-3.8380927919637	0.000123993628815909	0.00169893161904068	0.191390677838222	35.818951190593	6.77867618451635
ENSG00000260941.1	chr1	120140325	120141894	sense_overlapping	LINC00622	37	52	63	97	148	95	81.5827563871078	1.1950621960647	0.311423758804982	3.83741497646318	0.000124336262492792	0.00170255281678063	2.28954702379307	49.5068574654937	113.658655308722
ENSG00000231412.2	chr19	43833447	43835582	lincRNA	CTC-490G23.2	1	10	13	28	44	48	23.5302201202672	2.36672963148291	0.617800528468692	3.83089609416358	0.000127677418262084	0.0017439082188896	5.15770633118743	7.52991261226774	39.5305276282668
ENSG00000228290.2	chr6	85399143	85419252	antisense	RP11-132M7.3	11	26	12	0	1	0	8.07002695131042	-5.46364958990605	1.42910607908161	-3.82312388833807	0.000131771529058836	0.00179306643580311	0.0226609226109695	15.8119418697305	0.328112032890344
ENSG00000262454.1	chr16	14396145	14420210	lincRNA	RP11-65J21.3	23	42	36	10	2	5	19.3148884710326	-2.50220762570155	0.655011400050526	-3.82009782655468	0.000133398754493154	0.00181180520868171	0.17650639677211	32.7306560046835	5.89912093738178
ENSG00000228509.1	chr2	191541670	191573442	antisense	AC006460.2	19	23	25	46	61	73	40.7082554647296	1.43754166160564	0.376995303462915	3.81315535870344	0.000137203804778912	0.00185837360939055	2.70858931036943	21.9703999305353	59.4461109989239
ENSG00000260025.1	chr2	36581892	36582257	lincRNA	RP11-490M8.1	37	33	62	13	11	10	27.4430302102406	-1.92492001311325	0.506110552654943	-3.80335877806843	0.000142747384117432	0.00192362905830553	0.263354859684493	43.3890855287787	11.4969748917026
ENSG00000223756.2	chr11	3402191	3430208	pseudogene	TSSC2	56	71	80	32	20	19	45.9939771805617	-1.49466922056922	0.39299300127937	-3.80329729970608	0.000142782829646441	0.00192362905830553	0.354862192111632	67.7296066311982	24.2583477299252
ENSG00000095110.3	chr11	114392437	114430617	protein_coding	NXPE1	28	29	27	54	67	91	48.8359389518027	1.33781906429411	0.352445315907875	3.79582024192315	0.000147156100330535	0.0019764210236606	2.52768916670094	27.7748708227491	69.8970070808562
ENSG00000105750.10	chr19	21106028	21133503	protein_coding	ZNF85	126	77	112	247	210	193	162.669672736882	1.05935260636349	0.280051418250153	3.78270752200667	0.000155131661320296	0.00206946969438389	2.0839961413287	105.649873415531	219.689472058234
ENSG00000185176.8	chr2	241615835	241622323	protein_coding	AQP12B	6	7	12	19	47	48	22.6642504120676	2.18871197356207	0.578824616041134	3.78130423777024	0.000156008875719722	0.00207989501734066	4.5589828230928	8.15398865714614	37.1745121669891
ENSG00000240429.1	chr3	178976816	178979061	pseudogene	LRRFIP1P1	135	67	80	170	223	251	154.486372855846	1.16138160882406	0.307446805234112	3.77750423504871	0.000158407812211307	0.00211058256723722	2.23671525966153	95.8321969675445	213.140548744148
ENSG00000135697.5	chr16	81272053	81324747	protein_coding	BCMO1	49	98	65	15	21	36	46.0616435536279	-1.54062591965047	0.409715341476729	-3.76023488429216	0.000169753893443317	0.0022443889021667	0.343736290663341	68.6396368207056	23.4836502865502
ENSG00000002933.3	chr7	150497491	150502208	protein_coding	TMEM176A	34	118	88	22	18	32	50.1570766494952	-1.6821093572159	0.448032286200363	-3.75443781402766	0.000173730968890404	0.00228808950603477	0.311626676170163	76.4419040084776	23.8722492905127
ENSG00000250748.2	chr12	65860600	66036152	lincRNA	RP11-230G5.2	6	8	9	35	22	43	20.4453798129041	2.14720364712515	0.573960732024977	3.74102883232039	0.000183268492621439	0.00240070725141044	4.42968357655974	7.51204064616044	33.3787189796478
ENSG00000162975.3	chr2	11052063	11054350	protein_coding	KCNF1	18	30	8	1	0	1	9.52304546656051	-4.7807787130675	1.2863396574655	-3.71657570014374	0.00020194115479659	0.00262306230417495	0.0363782836338509	18.3686617321284	0.677429200992588
ENSG00000271743.1	chr8	6473125	6474719	lincRNA	CTD-2541M15.3	9	13	10	26	49	42	24.5296700840545	1.88249261095127	0.506853919663813	3.71407330183002	0.000203949676118705	0.00264756894368912	3.68711550244427	10.4682268880356	38.5911132800735
ENSG00000239462.1	chr3	98621268	98737406	antisense	CTD-2021J15.1	23	28	28	60	58	75	45.0998782593595	1.3092563349472	0.352926313081768	3.70971584270583	0.000207491998300558	0.00268713266690669	2.47813766661597	25.9293211365494	64.2704353821696
ENSG00000260641.1	chr4	99580055	99585701	antisense	RP11-1299A16.3	64	131	90	33	43	44	66.0060042364262	-1.21241811601788	0.327117928073115	-3.70636401116753	0.000210256047674602	0.00271645313437382	0.431544692631738	92.1789581214977	39.8330503513547
ENSG00000229137.2	chr13	21861545	21868998	lincRNA	RP11-101P17.11	42	51	44	16	10	16	29.5888796739607	-1.67949845548607	0.453419149388973	-3.7040748229301	0.00021216363357215	0.00273608995882413	0.312191149794255	45.0577718031365	14.1199875447848
ENSG00000230798.1	chr1	63786555	63790112	antisense	RP4-792G4.2	35	82	51	98	109	164	88.2514759159123	1.17164107761234	0.317915316395378	3.6853873254575	0.000228355092253565	0.00292421008235841	2.25267795244505	54.1362627236162	122.366689108208
ENSG00000132000.7	chr19	14042000	14064204	protein_coding	PODNL1	75	126	65	131	208	193	131.410368980602	1.01853176028348	0.27640014400379	3.68498997695714	0.000228711640670276	0.0029253282303742	2.02585618366943	86.8409100747569	175.979827886448
ENSG00000199038.1	chr11	568089	568198	miRNA	MIR210	87	72	53	32	9	18	45.6794373856304	-1.81424473272511	0.493573749386433	-3.67573181308856	0.000237168571426416	0.00302282124672578	0.28435306641713	71.0160384307943	20.3428363404665
ENSG00000251577.1	chr4	104469902	104545691	antisense	RP11-297P16.3	0	1	0	13	15	13	7.01681425829457	5.27534986484075	1.43572966152601	3.67433368983522	0.000238470911739395	0.00303408160597705	38.729201850895	0.305368410330331	13.7282601062588
ENSG00000256235.1	chr5	150157508	150176296	protein_coding	SMIM3	0	5	0	24	15	24	11.3534116844145	3.72798542125642	1.01473268819992	3.67385959337692	0.000238914049980028	0.00303616445620818	13.2505966805478	1.52684205165165	21.1799813171773
ENSG00000165863.12	chr10	118423207	118429775	protein_coding	C10orf82	73	102	73	21	39	43	57.528192548006	-1.26067902237582	0.344163161801368	-3.66302719842927	0.000249252061432087	0.00314912589940737	0.417347483693639	81.2958639838152	33.7605211121968
ENSG00000227243.2	chr1	162415339	162415676	pseudogene	SLAMF6P1	22	47	51	11	8	11	24.3497534768474	-1.94846019001892	0.532299837756915	-3.66045610351796	0.000251766685279078	0.00317535800220525	0.259092616861335	38.6228894796537	10.0766174740412
ENSG00000172987.8	chr10	100218875	100995619	protein_coding	HPSE2	67	104	49	121	148	190	111.881846215567	1.0736251337671	0.2934845663383	3.65819963605696	0.000253993176373146	0.0031973664499703	2.10471535444439	72.1009253343778	151.662767096756
ENSG00000228079.1	chr2	64313484	64315380	lincRNA	AC012368.1	97	209	107	16	76	43	88.8300142624279	-1.59714092837812	0.437605098634878	-3.64973107799805	0.000262514994152047	0.0032937143983361	0.330531362047345	133.615113062354	44.0449154625014
ENSG00000152256.9	chr2	173420101	173489823	protein_coding	PDK1	4647	3435	2705	1608	1180	1241	2496.05059267084	-1.41133662576776	0.386786065079062	-3.64888178036939	0.00026338426545525	0.00330271406382461	0.375963203665856	3628.02723448804	1364.07395085365
ENSG00000164089.4	chr4	109663196	109684210	protein_coding	ETNPPL	26	44	31	7	9	9	20.5918374656133	-1.98522171624181	0.544362791088984	-3.64687254297895	0.000265451511576842	0.00332479930724862	0.252574042557922	32.8761041729356	8.30757075829113
ENSG00000124253.9	chr20	56136136	56141513	protein_coding	PCK1	123	166	173	55	62	112	113.017823561301	-1.00389603344112	0.275740968017175	-3.64072136491009	0.000271875240514046	0.003393521454113	0.498651559270634	150.976190451905	75.0594566706963
ENSG00000085741.8	chr11	75897369	75921780	protein_coding	WNT11	24	35	30	53	63	110	51.5511726373011	1.34982447141911	0.37089253760811	3.63939506608611	0.000273279268364503	0.00340517877341114	2.54881112920996	29.0696349730007	74.0327103016014
ENSG00000117148.6	chr1	18081808	18153558	protein_coding	ACTL8	105	99	147	63	48	40	83.5039993073168	-1.17716938571438	0.323778748232462	-3.63572159118118	0.000277203590223204	0.00344269853077147	0.442218294108121	115.624999009658	51.3829996049755
ENSG00000228874.1	chr3	15173355	15173715	pseudogene	AC090954.5	19	34	14	53	58	76	41.9173110479423	1.50175644822387	0.413076627174282	3.63553962977011	0.000277399343213881	0.00344269853077147	2.83187276716607	21.8559588993434	61.9786631965411
ENSG00000197670.5	chr20	52169309	52191847	antisense	RP4-724E16.2	38	75	57	16	25	14	36.7179993632655	-1.58375041306594	0.435764487319304	-3.6344182675571	0.000278608559914935	0.00345277893275251	0.333613502723332	55.0068887437208	18.4291099828101
ENSG00000179915.16	chr2	50145643	51259674	protein_coding	NRXN1	0	3	6	20	23	25	12.7186469941388	2.96797525952668	0.817276195050692	3.63154497524866	0.000281729545703889	0.00348449900836153	7.82437360789359	2.81073807362306	22.6265559146545
ENSG00000251533.2	chr14	103653558	103655365	lincRNA	LINC00605	24	18	37	4	2	7	15.1867774666009	-2.59799780625252	0.716548298650985	-3.62571205757331	0.000288166310502248	0.00355803528041157	0.1651675518592	26.0887769804558	4.28477795274592
ENSG00000271369.1	chr11	34731147	34731708	pseudogene	RP11-350D17.3	1	0	0	6	12	27	7.4024849324327	5.35500552736079	1.47853897761625	3.62182235871407	0.000292534981858312	0.00360582966010379	40.9276954058152	0.371190683261615	14.4337791816038
ENSG00000198691.7	chr1	94458393	94586688	protein_coding	ABCA4	106	174	108	144	281	375	193.541724283155	1.042253650903	0.288091283581506	3.61778960455125	0.00029712977626953	0.00365831567598479	2.05944222083309	126.583706990586	260.499741575725
ENSG00000248870.1	chr5	81882595	81883230	lincRNA	CTD-2015A6.2	0	8	5	8	32	75	20.23076074941	3.150987494187	0.871810427203518	3.61430351813333	0.000301156098699705	0.00370369166997356	8.88263367074884	4.02180798483604	36.4397135139839
ENSG00000271239.1	chr17	68774745	68775371	lincRNA	RP11-238F2.1	0	2	4	20	14	24	10.6205469866959	3.32311612181993	0.92171462033486	3.60536336139774	0.000311716469396237	0.00381843889315086	10.0082381666944	1.87382538241537	19.3672685909764
ENSG00000205502.3	chr15	62455734	62457482	protein_coding	C2CD4B	76	103	106	44	19	48	65.2007073288285	-1.32568386676812	0.369013000499083	-3.5925126349889	0.000327504769235531	0.00399607307145274	0.39896003318555	93.1352850784067	37.2661295792502
ENSG00000157851.12	chr2	27070615	27173219	protein_coding	DPYSL5	21	36	19	6	4	2	14.4699225077889	-2.60721589143294	0.726129121162043	-3.59056786933506	0.000329958296265537	0.00402127346145971	0.164115579840236	24.7879377887207	4.15190722685707
ENSG00000227693.1	chr20	21482033	21482606	pseudogene	GSTM3P1	14	21	14	1	0	2	8.5069621886993	-4.01132581798864	1.11914862085253	-3.58426552403107	0.000338028075510593	0.00410373637369871	0.0620112672229049	16.0302161487411	0.983708228657547
ENSG00000157404.11	chr4	55524085	55606881	protein_coding	KIT	41	49	32	7	9	18	25.6753303106129	-1.84966548525818	0.518059464118778	-3.57037292698526	0.000356473355045082	0.0043084107221828	0.277456693873985	40.2865786139501	11.0640820072758
ENSG00000166106.2	chr11	130318869	130346532	protein_coding	ADAMTS15	167	220	228	124	60	111	150.436128967119	-1.01691604941975	0.285203975818824	-3.56557459095782	0.000363059880762325	0.00437342254370625	0.49417158081139	201.165942397381	99.7063155368571
ENSG00000242899.1	chr3	131962372	131963109	pseudogene	RP11-250B16.1	54	8	21	3	5	1	16.0893744200408	-3.25546447990114	0.913229960091252	-3.56478063813833	0.000364160625826375	0.00438425183370247	0.104714673209618	29.1184591279821	3.06028971209957
ENSG00000214282.3	chrX	45491537	45492978	pseudogene	KRT8P14	2	0	0	16	30	7	9.33404916006516	4.72269653777163	1.32536197781246	3.56332580595571	0.000366185723289108	0.00440375315594665	26.4042185196187	0.74238136652323	17.9257169536071
ENSG00000196533.6	chr1	206238872	206288647	protein_coding	C1orf186	32	32	30	10	2	7	18.8173671004072	-2.2740061664266	0.638225301257299	-3.5630147566178	0.000366620061834775	0.00440653792241786	0.206754958388364	31.1230552081026	6.51167899271169
ENSG00000233303.1	chr3	194815317	194816786	antisense	XXYLT1-AS1	18	33	39	54	100	72	51.9895529786609	1.35915893515935	0.381550470880606	3.56219960107099	0.000367760603124999	0.00441536224669024	2.56535580355393	29.0737033167184	74.9054026406034
ENSG00000159527.3	chr1	153270338	153283194	protein_coding	PGLYRP3	9	20	11	58	31	46	29.3542981229889	1.81275880160981	0.509068987853156	3.56092954955785	0.000369544233922696	0.00442943505095097	3.51313447700776	12.9215779007866	45.7870183451913
ENSG00000230500.1	chr10	28033715	28056723	antisense	RP11-360I20.2	68	57	59	12	33	10	39.8109057892316	-1.73770946224223	0.488094996857565	-3.56018699931344	0.000370590797319011	0.0044370846372118	0.299845356853325	61.2775221365007	18.3442894419625
ENSG00000158859.9	chr1	161154098	161168846	protein_coding	ADAMTS4	27	42	24	61	71	86	51.351132169926	1.24767810392239	0.350522235703546	3.55948347019448	0.000371584919368191	0.00444653738039105	2.37458945141057	30.4261530524658	72.2761112873862
ENSG00000175877.3	chr7	73275489	73280223	protein_coding	WBSCR28	46	64	61	12	27	23	38.1188474310999	-1.45018014147285	0.407834748810213	-3.55580328969883	0.000376825954870719	0.00450181683633623	0.365975723737772	55.8804502579348	20.3572446042649
ENSG00000233392.1	chr2	241894034	241906868	processed_transcript	AC104809.4	38	47	59	72	94	155	76.0633551973496	1.15924216644962	0.326446293081805	3.55109612520281	0.000383630276594104	0.00457555957226481	2.2334007844399	47.0881175353489	105.03859285935
ENSG00000184471.6	chr16	1140005	1146244	protein_coding	C1QTNF8	3	4	0	22	16	22	11.2441403195943	3.12153620291903	0.879989358495409	3.54724312604891	0.000389285165306752	0.00462776582455199	8.7031412008954	2.33504569110617	20.1532349480824
ENSG00000203783.4	chr1	153190060	153191793	protein_coding	PRR9	79	82	59	164	159	117	110.933958901366	1.02890030177563	0.290155948892564	3.5460251830184	0.000391088831061043	0.0046365255798077	2.04046830595408	72.9948299106367	148.873087892096
ENSG00000226453.1	chr6	82554902	82643197	lincRNA	RP11-379B8.1	36	31	29	83	77	65	53.982452553676	1.25167733647011	0.353929443128935	3.53651655935879	0.000405441082878426	0.00478319227580406	2.38118108012661	31.9866773903801	75.978227716972
ENSG00000250390.2	chr11	95215570	95230717	lincRNA	RP11-338H14.1	12	13	8	39	29	46	24.5145978215644	1.80371254498097	0.511005563014786	3.52973172021766	0.000415981250463608	0.00488896081872616	3.49117468343696	10.9502546569431	38.0789409861856
ENSG00000263154.1	chr17	79336072	79348014	lincRNA	RP11-1055B8.2	37	62	67	13	26	18	36.3462588684645	-1.51182598033307	0.429268333637447	-3.52186700454344	0.000428519064495421	0.00502014488409892	0.35066710801161	53.8236301305517	18.8688876063774
ENSG00000091831.17	chr6	151977826	152450754	protein_coding	ESR1	36	48	44	76	130	77	68.1799925257111	1.17063874282173	0.332400920334266	3.52176745372584	0.00042868000485786	0.00502014488409892	2.25111341300128	41.9145224725759	94.4454625788463
ENSG00000103710.6	chr15	65345679	65369028	protein_coding	RASL12	19	31	23	6	4	3	14.1199945934113	-2.43929614179377	0.693368904133902	-3.51803509971468	0.000434754854114363	0.00507938587890281	0.184373581913341	23.7818029323005	4.45818625452203
ENSG00000214940.4	chr16	18411799	18441131	protein_coding	NPIPA8	39	27	31	5	3	13	19.6660172023373	-2.2339446551974	0.636233156243495	-3.51120439617964	0.000446081269985375	0.00519157565422537	0.212576694746752	32.5103200797209	6.82171432495364
ENSG00000271550.1	chr7	64139332	64147771	pseudogene	RP11-561N12.7	27	26	25	61	61	63	43.903301974904	1.26421157280057	0.360062138106437	3.51109277817724	0.00044626861727914	0.00519157565422537	2.40195907906031	25.8560306276192	61.9505733221888
ENSG00000229373.4	chr13	114586640	114626485	lincRNA	LINC00452	2	4	5	18	22	24	12.3962901087409	2.56928142866369	0.732085053504796	3.50953952189498	0.000448883342156225	0.00521362047482465	5.93513739851188	3.54271571003794	21.2498645074439
ENSG00000243650.2	chr2	231371816	231372099	misc_RNA	RN7SL834P	30	23	22	57	65	64	43.5954404066008	1.31568626247409	0.375071934171199	3.50782381353428	0.00045178815169414	0.00524455572888107	2.48920709329029	25.106181025097	62.0846997881046
ENSG00000249931.3	chr15	32684983	32695396	protein_coding	GOLGA8K	40	49	53	11	23	11	30.7724504236486	-1.63420951647901	0.466148651141122	-3.50576905559739	0.000455290078544868	0.00527675130499121	0.322146870200972	46.5466028799008	14.9982979673964
ENSG00000254374.2	chr15	83188579	83195251	pseudogene	GOLGA6L10	15	40	9	0	4	1	11.1216365426559	-3.64877865188453	1.04111311825144	-3.50468992073857	0.000457139378666906	0.00529536025469645	0.0797275058794383	20.6245459260856	1.61872715922633
ENSG00000203857.5	chr1	120049821	120057681	protein_coding	HSD3B1	11	12	9	30	39	38	23.0794726188053	1.75371638029452	0.500780506031021	3.50196614918929	0.000461838291969401	0.00534409367560545	3.37226142228631	10.5894677037898	35.5694775338207
ENSG00000103316.6	chr16	21250195	21314404	protein_coding	CRYM	43	121	102	17	41	36	57.9538633229885	-1.4649828054962	0.418377432394837	-3.50158180643369	0.000462504957353482	0.0053489596744271	0.362239855904174	85.1195353549647	30.7881912910123
ENSG00000182963.5	chr17	42875816	42908184	protein_coding	GJC1	12	19	25	31	79	60	36.9769195688869	1.61702112214252	0.461830261507645	3.50133210600743	0.00046293855865503	0.00535112649900662	3.06741022821458	18.1505915063826	55.8032476313912
ENSG00000248727.1	chr5	55753622	55777773	protein_coding	CTC-236F12.4	34	45	33	14	9	6	23.3846636094129	-1.90059943686755	0.543156943447558	-3.49917175835763	0.000466705839491677	0.00538893974388609	0.267832058833804	36.7825423302362	9.98678488858966
ENSG00000177614.5	chr1	230457392	230561475	protein_coding	PGBD5	82	104	81	46	31	43	64.0939366298023	-1.12375820251543	0.321797374250059	-3.49212980725627	0.000479185313151585	0.00552716350323625	0.458896846393437	87.7734940773398	40.4143791822648
ENSG00000080166.11	chr13	95089558	95131936	protein_coding	DCT	83	106	70	28	50	33	61.0934712235355	-1.20671063467887	0.345760801892514	-3.49001572206555	0.000482992131155576	0.00556516543061602	0.433255318699357	85.2819280364366	36.9050144106344
ENSG00000122756.10	chr9	34551430	34590121	protein_coding	CNTFR	5	17	33	57	62	61	38.8246118164194	1.76987690329228	0.507191029519949	3.48956665295806	0.000483804390390623	0.00557157032728067	3.4102485781447	17.4676970264001	60.1815266064387
ENSG00000162068.1	chr16	2521500	2524146	protein_coding	NTN3	98	90	101	39	54	49	71.4767044825568	-1.01700979368795	0.292364914744135	-3.47856306416927	0.000504109805881673	0.00578701013820108	0.494139471289394	95.7528300736745	47.2005788914391
ENSG00000149571.6	chr11	126293254	126873355	protein_coding	KIRREL3	29	41	25	50	81	96	52.8581540677163	1.26060977435304	0.362539519002181	3.47716513174237	0.000506745613930732	0.00580823399715435	2.39596988396896	31.1789381490974	74.5373699863353
ENSG00000151572.12	chr12	101111304	101522419	protein_coding	ANO4	24	16	15	41	52	64	35.2059468287161	1.50073930415067	0.432005345778075	3.47389058681144	0.000512970161954197	0.00586565310263672	2.82987691401264	18.5310530701442	51.880840587288
ENSG00000136352.13	chr14	36985602	36990354	protein_coding	NKX2-1	78	127	117	47	38	67	77.5565060437336	-1.05455346615939	0.304037214334609	-3.46850127694827	0.000523370039542311	0.00596713238682789	0.481446212677758	104.680001837683	50.4330102497839
ENSG00000198203.5	chr2	108905095	108926371	protein_coding	SULT1C2	25	77	42	71	111	185	82.7446413252537	1.37034303446646	0.395237361380032	3.4671394163793	0.000526028979763282	0.00599116129938988	2.58532030852943	46.0555645754003	119.433718075107
ENSG00000160191.13	chr21	44073746	44195619	protein_coding	PDE9A	30	51	45	66	85	117	64.5696681082694	1.10620148827573	0.320235616163687	3.45433622133492	0.000551649164920113	0.00625020229555734	2.15278088817008	40.9192557444358	88.2200804721029
ENSG00000235398.4	chr1	144275918	144341756	lincRNA	LINC00623	34	36	30	8	6	13	21.0032055797774	-1.88433501597999	0.546445158737755	-3.44835156071773	0.000564019391648235	0.00637524455681041	0.270868584555646	33.0869102159472	8.91950094360756
ENSG00000137473.13	chr4	147627790	147867034	protein_coding	TTC29	8	11	6	18	34	51	20.8399767357203	2.03114086825585	0.589237079546766	3.44706899609606	0.000566703834693901	0.00639410230100372	4.08727940328458	8.22321082235863	33.4567426490819
ENSG00000204420.4	chr6	31686371	31694491	protein_coding	C6orf25	49	70	51	115	86	135	83.9580424306656	1.00988037675932	0.29320808956223	3.44424459184296	0.000572657396288498	0.00645122751619769	2.0137441205523	55.6685113653149	112.247573496016
ENSG00000128040.6	chr4	57676026	57687908	protein_coding	SPINK2	32	63	48	15	18	15	31.170414531577	-1.53258526397951	0.445189194544002	-3.44254820818216	0.000576261144851481	0.00648510147010229	0.345657404557574	46.2733744562391	16.067454606915
ENSG00000110876.8	chr12	109015686	109027735	protein_coding	SELPLG	22	46	46	59	89	112	61.070871309588	1.21204734915888	0.35218347408021	3.4415224971142	0.000578450368131654	0.00650300307804913	2.31666164382844	36.7386603671299	85.4030822520461
ENSG00000187922.9	chr9	139632619	139637808	protein_coding	LCN10	12	25	14	1	3	0	8.9323973477689	-3.62437452437334	1.05398184330936	-3.43874474440025	0.000584417998764897	0.00656330104969508	0.0810876198133801	16.5093084235391	1.35548627199866
ENSG00000197632.4	chr18	61538926	61571124	protein_coding	SERPINB2	8	3	6	37	31	17	17.4455182213716	2.34894417762367	0.684002174697058	3.4341179962827	0.00059448534919401	0.00665572443242403	5.09451277488408	5.78026353971598	29.1107729030273
ENSG00000197057.4	chr4	36283244	36347378	protein_coding	DTHD1	2	3	4	20	17	20	11.0240318691283	2.69888969629409	0.786514321770179	3.43145651845194	0.000600349363920971	0.00671100412930381	6.49302019392489	2.92157515926894	19.1264885789876
ENSG00000198719.7	chr6	170591294	170599561	protein_coding	DLL1	47	102	57	105	151	151	100.678185157623	1.01296774691094	0.295329331540191	3.42995984052158	0.000603670588500084	0.00674119504557827	2.01805815119903	66.5925519719943	134.763818343252
ENSG00000217261.4	chr22	21044217	21053226	pseudogene	POM121L4P	26	1	6	0	0	0	5.9254795088822	-5.99743252004632	1.74906593734664	-3.42893449125452	0.000605955766153109	0.00675976630096161	0.0156528316561369	11.8509590177644	0
ENSG00000253973.2	chr11	9025709	9086701	antisense	RP11-467K18.2	84	156	89	53	51	46	78.7073590204548	-1.08837990067397	0.318545572464794	-3.41671645991644	0.00063381254376075	0.00703800735230704	0.470289197568619	106.92120990455	50.49350813636
ENSG00000258867.1	chr14	88490894	88563276	lincRNA	RP11-300J18.3	39	28	34	11	9	7	21.4713091538195	-1.88722344748677	0.552959797907565	-3.41294874352194	0.000642640278765522	0.00712511015196611	0.270326818871246	33.7630049113673	9.17961339627173
ENSG00000168065.11	chr11	64323098	64340347	protein_coding	SLC22A11	27	35	34	8	9	10	20.215647771912	-1.80745495387519	0.530163303800215	-3.40924190889739	0.000651436855731997	0.00719693661002137	0.285694475894689	31.4462955845402	8.98499995928372
ENSG00000167157.9	chr9	132427920	132484875	protein_coding	PRRX2	14	21	27	3	4	3	11.7399948544915	-2.59584532939575	0.761867895195073	-3.40721186148826	0.000656301626742588	0.0072469972818817	0.165414163006517	20.1352539744439	3.34473573453914
ENSG00000225345.3	chr9	38566257	38568208	pseudogene	SNX18P3	83	90	92	46	41	41	65.2129810083203	-1.02359783287833	0.300634509854651	-3.404791530331	0.000662145811511279	0.00730040113138082	0.491888137135346	87.3430205608022	43.0829414558384
ENSG00000167741.6	chr17	4460222	4464113	protein_coding	GGT6	22	30	23	5	7	4	14.9838288896427	-2.19966421000108	0.647766078224044	-3.39576937407994	0.00068435996275025	0.00752242101695786	0.217688302292036	24.5900065717551	5.37765120753039
ENSG00000116035.2	chr2	71127720	71160576	protein_coding	VAX2	31	25	29	65	58	73	46.9060708527839	1.21700264502398	0.358520238402087	3.39451588688024	0.000687500510733899	0.0075416827858447	2.32463247699239	28.29851351209	65.5136281934778
ENSG00000261051.1	chr3	145777372	145779466	sense_overlapping	RP11-274H2.5	49	37	24	11	2	11	22.5867256546344	-2.19655439222584	0.647601436609828	-3.39183063540552	0.000694273408851429	0.0076044634313258	0.218158048900633	37.0655060325697	8.10794527669916
ENSG00000155849.11	chr7	36893961	37488852	protein_coding	ELMO1	20	22	40	0	4	9	15.4208818452963	-2.67903701699568	0.790971361412399	-3.38702151265231	0.000706558472234353	0.00771568952770087	0.156145509238479	26.7728043100467	4.068959380546
ENSG00000152952.7	chr3	145787227	145881440	protein_coding	PLOD2	9015	6701	4600	2876	1805	1748	4520.0777157303	-1.6408862900587	0.485201786407229	-3.38186366173331	0.000719958673222683	0.00785018661706078	0.320659423340899	6845.10957324493	2195.04585821568
ENSG00000170775.2	chr7	124386051	124405681	protein_coding	GPR37	80	93	73	37	44	25	58.4861723127974	-1.18444893989204	0.35086589065016	-3.3757882183909	0.000736045529277833	0.0079962333347141	0.439992567964004	81.1458830736735	35.8264615519214
ENSG00000236451.2	chr2	221315400	221569286	lincRNA	AC067956.1	20	50	31	5	8	12	20.3185829985441	-1.98581638903671	0.588269014067792	-3.3756943533454	0.000736296668481106	0.0079962333347141	0.252469954059572	32.4811705353479	8.1559954617404
ENSG00000256802.2	chr15	29967194	29973161	antisense	RP11-680F8.1	15	54	29	1	8	9	18.4838520824594	-2.42077300904457	0.719500124171723	-3.36452062719423	0.000766767524993633	0.00827339875155741	0.1867560636794	31.2151464794838	5.752557685435
ENSG00000100628.7	chr14	94400499	94443137	protein_coding	ASB2	32	31	68	111	113	79	72.6437001379747	1.25492617086266	0.373736810603886	3.357780489524	0.000785709819577316	0.00845679053453921	2.38654935256787	42.817028134442	102.470372141507
ENSG00000228314.1	chr21	15215454	15220685	pseudogene	CYP4F29P	29	58	43	13	15	15	28.197458907099	-1.5568468734933	0.464014780135278	-3.35516655965015	0.000793172124788618	0.00852444285053485	0.339893134549771	42.0540996526092	14.3408181615887
ENSG00000233532.1	chr13	107028911	107030565	lincRNA	LINC00460	21	18	22	50	45	59	35.8158178013851	1.34948338609161	0.402581584393162	3.3520743084306	0.000802084870696254	0.0085989671066109	2.54820860456413	20.2386228240908	51.3930127786795
ENSG00000006638.7	chr19	3594504	3606838	protein_coding	TBXA2R	76	83	98	26	54	36	61.447869513413	-1.13484930430176	0.339361842911139	-3.34406866301383	0.000825593012555449	0.00880754136271108	0.455382480969338	84.5017397482907	38.3939992785354
ENSG00000175874.5	chr2	101962013	102004057	protein_coding	CREG2	27	43	40	9	10	15	23.4997665068207	-1.67058989892878	0.500098994287626	-3.34051841337629	0.000836221353865279	0.00890344254818539	0.314124875859073	35.783875709815	11.2156573038265
ENSG00000178789.4	chr17	72517313	72527613	protein_coding	CD300LB	11	12	21	20	69	63	31.8685229339663	1.78133908991711	0.533850510290019	3.33677510011067	0.000847565023947939	0.00899777016874092	3.43745086061695	14.378733389054	49.3583124788787
ENSG00000212237.1	chr1	228783659	228783779	rRNA	RNA5SP18	17	26	13	4	2	0	10.247841434415	-3.15589697223378	0.947167524021721	-3.33193114438054	0.000862455921635532	0.00913799592055668	0.112196768400657	18.3548581097389	2.14082475909121
ENSG00000264451.1	chr17	46537732	46543402	lincRNA	RP11-433M22.2	50	84	70	29	29	31	48.0438921497355	-1.16046301959872	0.348790520513252	-3.32710596002172	0.000877529987259369	0.00927961272658557	0.447368933509531	66.314530461536	29.7732538379349
ENSG00000133328.3	chr11	63320242	63330855	protein_coding	HRASLS2	49	147	197	32	45	69	86.5298557001145	-1.38984674366954	0.417785184191428	-3.32670184645111	0.000878803475624192	0.00928855949843838	0.381605337714284	125.284611464797	47.7750999354317
ENSG00000225889.3	chr2	64370373	64479993	antisense	AC074289.1	75	94	116	43	54	42	69.8573632488269	-1.00485211316258	0.302447844545191	-3.32239799782219	0.000892472950626396	0.00941929562411958	0.498321210379838	93.1735001065589	46.5412263910949
ENSG00000213416.3	chr17	39279343	39280419	protein_coding	KRTAP4-12	1	0	1	18	13	9	7.19481681007836	4.36198637776218	1.31362103027972	3.32058202268074	0.000898299587406075	0.00945782380519448	20.5631072372986	0.686962823700293	13.7026707964564
ENSG00000130540.9	chr22	44220389	44258398	protein_coding	SULT4A1	4	1	1	25	3	41	12.4632169249703	3.48492090368216	1.04966251522015	3.3200393966162	0.000900047456877759	0.00947151120425731	11.1960730788649	2.10590328381547	22.8205305661251
ENSG00000185275.6	chrY	21154353	21154595	pseudogene	CD24P4	99	54	43	128	169	148	107.55171283921	1.15915665232749	0.349998244539945	3.31189276063697	0.000926670606627912	0.00970480913379815	2.23326840604956	66.8159738396009	148.287451838819
ENSG00000162594.10	chr1	67632083	67725662	protein_coding	IL23R	21	21	11	0	2	4	9.78128734334842	-3.17797384866517	0.959818717072871	-3.31101466572452	0.000929583365822507	0.00972593939465041	0.110492944239911	17.6812345102563	1.88134017644052
ENSG00000059804.11	chr12	8071826	8088871	protein_coding	SLC2A3	25	38	21	4	6	10	17.0155223953037	-2.06421422730697	0.624626915347585	-3.30471546548439	0.000950728660287495	0.00993282909457094	0.239116530221067	27.5149816233052	6.51606316730216
ENSG00000180745.4	chr10	129676105	129691211	protein_coding	CLRN3	6	19	10	34	32	48	24.5034747868906	1.7429525915648	0.527765282520061	3.3025146770592	0.000958220731792769	0.0099918880626625	3.34719497667454	11.1868653002328	37.8200842735484
ENSG00000163464.7	chr2	219027568	219031718	protein_coding	CXCR1	14	25	20	42	52	53	34.0146220444978	1.34606153828541	0.408100564097872	3.29835745574365	0.00097252243783949	0.0101022395299665	2.54217181286368	19.1463226326944	48.8829214563011
ENSG00000182931.5	chr20	44313292	44333658	protein_coding	WFDC10B	12	12	8	24	34	50	23.0111254539977	1.7445311229178	0.529172408447196	3.29671595697317	0.000978223774099374	0.0101469120930566	3.3508593296293	10.6448862466128	35.3773646613827
ENSG00000134339.4	chr11	18260770	18270190	protein_coding	SAA2	25	32	36	62	60	77	48.3504355589194	1.12141310827079	0.34159485099568	3.28287474182382	0.00102754311723638	0.010582720133016	2.1755996642488	30.4193532679034	66.2815178499355
ENSG00000228037.1	chr1	2512999	2515972	antisense	RP3-395M20.9	30	60	68	10	19	25	34.2664683586576	-1.52644533487972	0.465342500133568	-3.28026203160379	0.00103710714782147	0.0106610101368535	0.347131613906589	50.9303306674984	17.6026060498168
ENSG00000110436.7	chr11	35272753	35441610	protein_coding	SLC1A2	1	11	9	33	24	33	18.4010224414835	2.17116647152755	0.663551230486685	3.27204045712506	0.00106774295775593	0.0109428025807366	4.50387401329878	6.57219246084336	30.2298524221237
ENSG00000253408.1	chr8	42091193	42128715	antisense	RP11-231D20.2	44	78	64	2	28	21	38.3609199529506	-1.87107133698333	0.572130220136398	-3.27035921391682	0.00107410993235482	0.0109842272658836	0.273370346685534	60.3605430573523	16.361296848549
ENSG00000259826.1	chr7	39987121	39989354	antisense	RP11-467D6.1	26	29	21	44	53	93	43.6711757780194	1.31437260344431	0.40242305607633	3.26614636909624	0.00109021881891616	0.0111227911520503	2.48694155484724	25.1378566135938	62.2044949424451
ENSG00000225868.2	chr19	38314362	38345855	lincRNA	AC016582.2	41	49	44	91	105	72	67.1771817586958	1.03244312064671	0.316149636373115	3.26567865929231	0.00109202094024456	0.01113594887492	2.04548523108811	44.0758442992143	90.2785192181774
ENSG00000106018.9	chr7	158820866	158937649	protein_coding	VIPR2	16	23	13	3	1	3	9.71398091567719	-2.86509230109289	0.87750681142378	-3.2650371071698	0.0010944973707029	0.0111490517657612	0.137252820248283	17.0675621954863	2.36039963586811
ENSG00000198857.3	chr1	120143963	120151873	pseudogene	HSD3BP5	38	55	27	89	82	84	62.5456733854888	1.11803141695673	0.343485976909526	3.25495505527208	0.00113410311952909	0.011478898411964	2.17050600943583	39.4263563239539	85.6649904470237
ENSG00000124731.8	chr6	41235664	41254457	protein_coding	TREM1	5	1	3	18	17	22	11.0526922678084	2.65019407227873	0.81644489389191	3.2460170822375	0.00117031816881674	0.0117850714210179	6.27751718208764	3.10863824795444	18.9967462876623
ENSG00000258474.1	chr14	32414059	32419588	protein_coding	RP11-187E13.1	43	39	56	88	75	114	68.8696170605554	1.01916573230236	0.314041221196299	3.24532470106942	0.00117316770344963	0.011808294286088	2.02674661326915	45.5538072476983	92.1854268734124
ENSG00000206743.1	chr5	37700433	37700539	snRNA	RNU6-484P	0	1	0	3	9	26	6.16754097280761	5.09348312966839	1.57053389183226	3.24315390846235	0.00118214333967828	0.0118876246712395	34.1421766033908	0.305368410330331	12.0297135352849
ENSG00000106927.7	chr9	116822407	116840752	protein_coding	AMBP	11	19	44	4	4	5	14.0537577273263	-2.46208724118033	0.76104920092462	-3.23512229983169	0.00121590637063455	0.0121876666698614	0.181483810152638	23.7790714914559	4.32844396319669
ENSG00000198003.7	chr19	11531272	11546603	protein_coding	CCDC151	86	138	161	42	46	94	92.187121694967	-1.06698301810811	0.33005299100476	-3.23276275988275	0.00122599330178412	0.0122831076261276	0.477316125501271	124.902553996712	59.4716893932223
ENSG00000196159.7	chr4	126237554	126414087	protein_coding	FAT4	65	75	67	31	37	21	49.1322093836173	-1.18645164078609	0.367660410570238	-3.22703126764698	0.00125081790927597	0.0124722160049383	0.439382208768595	68.1867585961712	30.0776601710634
ENSG00000225039.1	chr13	30993656	30996374	lincRNA	LINC01058	13	14	11	1	1	0	6.63669618903453	-4.22004921700336	1.30814016125709	-3.22599163452638	0.00125537026190381	0.0124967710313475	0.0536585092061019	12.5741301718511	0.699262206217974
ENSG00000197616.7	chr14	23851199	23877486	protein_coding	MYH6	2	2	3	18	20	11	9.45622384525934	2.84870204672395	0.883256393254596	3.22522663688529	0.00125872980331128	0.0125244768112442	7.20351997477609	2.30043460849993	16.6120130820188
ENSG00000233760.1	chr7	26591441	26596819	lincRNA	AC004947.2	18	23	36	42	57	97	44.536230815055	1.35210388008127	0.419288984649095	3.22475411848192	0.0012608090464707	0.0125394239765926	2.55284134630206	25.0727027920991	63.999758838011
ENSG00000128310.2	chr22	38219389	38221502	protein_coding	GALR3	21	12	22	33	57	63	34.3261663497813	1.46111420682079	0.453256420006672	3.22359296488131	0.00126593199898064	0.0125661820080304	2.75320914447121	18.4064123621088	50.2459203374537
ENSG00000242421.2	chr2	97766321	97766609	misc_RNA	RN7SL313P	2	3	0	12	18	16	8.45938485605565	3.21239174454118	0.99655732044442	3.22348918485552	0.0012663908056503	0.0125661820080304	9.26885894254931	1.65848659751422	15.2602831145971
ENSG00000241322.4	chr17	15468798	15522826	protein_coding	CDRT1	29	29	21	62	71	51	44.0894620779095	1.24145109969409	0.386435307653759	3.21257161316742	0.00131552347307946	0.0129590392536219	2.36436226350283	26.2514286633787	61.9274954924403
ENSG00000165643.6	chr9	138585253	138591374	protein_coding	SOHLH1	3	8	10	13	32	47	18.2169461714087	2.13621388968784	0.666712362438356	3.20410121371545	0.00135484838094641	0.0132742155844664	4.39606857008457	6.71424073681427	29.7196516060032
ENSG00000214814.2	chr8	124864227	125132302	protein_coding	FER1L6	8	17	14	35	36	40	24.8175243824839	1.54698009460144	0.483789354403509	3.19763153223741	0.00138561204203563	0.0135268352585249	2.92204844022712	12.58159840785	37.0534503571177
ENSG00000139292.8	chr12	71833550	71980090	protein_coding	LGR5	70	88	110	26	60	28	62.7515713200973	-1.20805213433303	0.378094594747673	-3.19510554002825	0.00139779714828807	0.0136305948540352	0.432852640582639	87.5907033856368	37.9124392545578
ENSG00000226856.1	chr2	118889704	118943962	lincRNA	AC093901.1	22	32	26	37	64	95	44.9881469800035	1.29036709673187	0.404197906813965	3.19241409957566	0.00141088903030052	0.0137365723644537	2.4459028412378	26.1480598137318	63.8282341462753
ENSG00000272347.1	chr5	1005154	1006738	lincRNA	RP11-43F13.4	39	42	63	83	74	147	73.6521633077706	1.08605799852072	0.340803058695387	3.18676130043614	0.00143875460756944	0.0139578465969159	2.12293176124891	47.1955547287136	100.108771886828
ENSG00000102313.8	chrX	54775332	54824673	protein_coding	ITIH6	13	15	3	41	25	51	24.6967548991381	1.92290003330628	0.603531766439584	3.18607924260565	0.0014421509062018	0.0139783146042245	3.79184510827595	10.353321458672	39.0401883396043
ENSG00000139219.13	chr12	48366748	48398269	protein_coding	COL2A1	45	61	58	23	23	24	38.5397826646693	-1.19889540921917	0.376435828645193	-3.18485998937467	0.00144824058124552	0.0140185817688402	0.435608675163533	53.6458379223662	23.4337274069724
ENSG00000238243.2	chr1	248031277	248060449	protein_coding	OR2W3	75	66	70	22	39	36	51.0426921245001	-1.12399628001565	0.353036469229465	-3.1837965139094	0.00145357155244595	0.0140639195931446	0.458821124222895	70.0976661571304	31.9877180918698
ENSG00000166763.7	chr15	43991686	44010382	pseudogene	STRCP1	61	112	114	36	51	53	69.5849130147049	-1.00385016438373	0.315332788127592	-3.18346268507145	0.00145524868978772	0.0140738804084454	0.498667413654237	92.8419176459649	46.327908383445
ENSG00000245694.4	chr16	54952775	54963101	lincRNA	CRNDE	10	6	25	1	0	1	7.05792500327884	-4.32929243625252	1.36065360709982	-3.1817741221296	0.00146375929362566	0.0141349354889613	0.0497454216868136	13.4384208055651	0.677429200992588
ENSG00000087494.11	chr12	28111017	28125638	protein_coding	PTHLH	2	13	7	23	22	48	18.6894438609647	2.11617638233003	0.665318945708814	3.18069460666795	0.00146922421985294	0.0141713616316964	4.3354338804203	6.92257568388828	30.456312038041
ENSG00000216471.3	chr6	114405332	114405956	pseudogene	RPSAP43	1	2	0	6	22	14	7.35759982739252	3.80703311727399	1.19877851357994	3.17576022104781	0.00149444420100269	0.0143889086982674	13.9968775351601	0.981927503922277	13.7332721508628
ENSG00000169184.5	chr22	28144265	28197486	protein_coding	MN1	31	35	47	83	72	74	57.0651374723972	1.05383055270333	0.331962339658412	3.17454851591816	0.00150069800811172	0.0144427229469778	2.07603469251396	37.0360961432895	77.0941788015049
ENSG00000251438.1	chr4	36312812	36394032	antisense	RP11-431M7.2	0	4	0	18	18	10	8.43549181494721	3.61168207169218	1.13849427106709	3.17233223168266	0.0015121990301639	0.0145276733530025	12.224317982747	1.22147364132132	15.6495099885731
ENSG00000251191.3	chr8	29531438	29605625	lincRNA	LINC00589	4	3	4	18	21	17	11.2208779033455	2.36682924367814	0.75110440529869	3.15113215550497	0.00162638882559484	0.0155149497669015	5.15806246202087	3.66395652579217	18.7777992808988
ENSG00000263740.1	chr3	15780022	15780315	misc_RNA	RN7SL4P	60	23	12	5	10	3	19.5699441985476	-2.44686014527606	0.778066319117889	-3.14479638194611	0.00166202464249985	0.01578560205689	0.18340944685399	33.0841801185587	6.05570827853646
ENSG00000181039.7	chr1	145470508	145475646	protein_coding	ANKRD34A	59	93	78	37	41	24	54.7327929264792	-1.12607904438604	0.35872369003233	-3.13912650788285	0.00169452274996491	0.0160661753400905	0.45815921938432	74.929739427373	34.5358464255854
ENSG00000215023.2	chr2	242740331	242741322	antisense	AC114730.5	12	31	15	41	66	46	34.8093387878717	1.4402770756614	0.459536572982664	3.13419466553694	0.0017232649286662	0.0163031215345429	2.71372978809093	18.6572910259598	50.9613865497836
ENSG00000231083.1	chr2	8741022	8763072	lincRNA	AC011747.6	21	64	37	10	5	18	24.9436181007817	-1.84421177939396	0.590340262821519	-3.12398102507796	0.00178421962423344	0.016835812702656	0.27850752638942	39.0221518058662	10.8650843956973
ENSG00000223723.1	chrX	36980269	36981498	pseudogene	BX842568.2	35	28	7	2	7	1	13.5488789955146	-2.82489691287753	0.906501172735496	-3.11626393637529	0.00183158259121613	0.0172602434040407	0.141130634666236	23.7523943864765	3.34536360455262
ENSG00000236671.3	chr10	53990502	54073888	antisense	PRKG1-AS1	9	4	4	29	22	22	15.2726183555742	2.10886248835347	0.677494525748764	3.1127373110842	0.00185360923436205	0.0174397067580175	4.31351056142937	5.82527835243057	24.7199583587179
ENSG00000105507.2	chr19	48533210	48547310	protein_coding	CABP5	2	2	2	14	14	15	8.18425938504363	2.86282488631783	0.919723668302316	3.11270111337052	0.00185383657498598	0.0174397067580175	7.27438299944508	1.98466246806125	14.383856302026
ENSG00000089012.10	chr20	1609798	1638425	protein_coding	SIRPG	16	17	18	44	30	61	30.8356008681931	1.41809261166187	0.457260238032071	3.1012812698628	0.00192685167836566	0.0180796260028343	2.67231969686162	16.8142124356977	44.8569893006885
ENSG00000257629.1	chr12	89421534	89422299	pseudogene	RP11-13A1.2	2	10	4	20	39	16	15.0894956117483	2.28805548623479	0.739467994356671	3.0941913696013	0.00197350145082537	0.0184774493872839	4.88397388532135	5.05915403158125	25.1198371919153
ENSG00000224004.2	chr14	54457819	54458713	pseudogene	ATP5C1P1	44	12	3	3	0	2	11.3350679920519	-3.61864569104141	1.17219307652667	-3.08707307994331	0.00202137895186913	0.0188203024863188	0.0814102527951725	20.9441274087911	1.72600857531281
ENSG00000254948.1	chr8	11777409	11778318	pseudogene	OR7E158P	10	15	29	21	58	100	37.4511896871544	1.71799187843758	0.557145823857612	3.08355874686883	0.0020454072190829	0.0190114389554707	3.289781755175	17.4498250602928	57.452554314016
ENSG00000233041.4	chr15	40643234	40648635	protein_coding	PHGR1	8	10	17	32	44	29	23.2935813763984	1.62074731061616	0.525795644173777	3.08246621776976	0.00205293030676107	0.0190610563293231	3.07534296617253	11.3913359568538	35.1958267959431
ENSG00000249082.1	chr5	134374528	134375737	lincRNA	CTC-276P9.1	21	23	19	4	7	2	12.6060457166496	-2.25236119838332	0.73213142142754	-3.07644383571405	0.00209485764115794	0.0193716388936183	0.209880320256474	20.8181484544264	4.39394297887284
ENSG00000135502.12	chr12	58013310	58019934	protein_coding	SLC26A10	15	28	25	6	6	3	13.5634447847216	-2.12511164514498	0.691605203550364	-3.07272362069529	0.00212114840564742	0.0195524016005355	0.229233270550254	22.0124792491404	5.11441032030272
ENSG00000184304.10	chr14	30045687	30661104	protein_coding	PRKD1	81	58	62	31	32	27	48.8152300115747	-1.15313098812399	0.375989464708526	-3.06692366770945	0.00216274078416867	0.0198809306179227	0.449648328828146	67.3556858505481	30.2747741726014
ENSG00000171695.6	chr20	62714733	62715712	protein_coding	C20orf201	7	15	16	34	45	30	24.4018666939794	1.56716560494138	0.511083108729924	3.06636157245714	0.00216681114479683	0.0199099251533107	2.96321972035693	12.2312151848051	36.5725182031536
ENSG00000130876.7	chr19	33699570	33716756	protein_coding	SLC7A10	30	80	70	19	19	31	40.2249374653688	-1.34156830814272	0.438443613681855	-3.05984228365611	0.00221453576208098	0.0202556960710909	0.39459147478905	57.6692431549824	22.7806317757552
ENSG00000038427.11	chr5	82767284	82878122	protein_coding	VCAN	32	42	22	81	58	71	51.2450175496432	1.16128932660262	0.379626927296513	3.05902780625352	0.00222056538313334	0.0203002205055877	2.23657219238418	31.6505621878965	70.83947291139
ENSG00000180353.6	chr3	121350246	121379774	protein_coding	HCLS1	15	32	31	48	64	61	41.3129924226823	1.18529062493441	0.387597514941107	3.0580449544794	0.00222786151924384	0.0203398868193094	2.27409200673942	25.1285857330938	57.4973991122707
ENSG00000154589.2	chr8	74903587	74941322	protein_coding	LY96	13	56	40	73	75	104	59.0561897376475	1.26283937672246	0.413391057491504	3.05482993363593	0.00225188175028106	0.0205008974928185	2.39967558061987	34.5569954784466	83.5553839968484
ENSG00000198074.5	chr7	134212344	134226160	protein_coding	AKR1B10	37	49	52	19	19	5	29.9673178730718	-1.62181176793793	0.531481906088863	-3.05149008716538	0.00227708567206004	0.0206956707400823	0.324927156914342	45.1172586896772	14.8173770564663
ENSG00000259203.1	chr15	53093811	53097139	lincRNA	RP11-209K10.2	13	13	14	0	3	1	7.25334665458639	-3.32423605515068	1.09143184659276	-3.045756879395	0.00232095423286077	0.0210328008483309	0.0998401522778426	13.2160781828368	1.29061512633599
ENSG00000214842.5	chr2	17691851	17699706	protein_coding	RAD51AP2	15	10	11	38	26	43	23.9498277641225	1.5770736188736	0.518523338960024	3.04147084687963	0.00235425362227567	0.0212724679690946	2.983640300828	12.095037897053	35.8046176311921
ENSG00000253767.1	chr5	140772381	140892546	protein_coding	PCDHGA8	4	3	0	17	17	15	9.44125544235869	2.81145863622867	0.925259416660901	3.03856257564471	0.00237709731057111	0.0214521186279156	7.01993969091319	2.40086796403745	16.4816429206799
ENSG00000176928.4	chr5	74323289	74326724	protein_coding	GCNT4	8	4	0	12	35	28	14.3522675565633	2.58646831225842	0.852142739034975	3.03525242166297	0.00240334449730383	0.0216350784055135	6.00626576350249	4.19099910741424	24.5135360057124
ENSG00000128253.9	chr22	32586422	32600718	protein_coding	RFPL2	38	42	24	10	9	15	22.8839730063037	-1.61019200403797	0.5305685457885	-3.03484256053099	0.00240661279892497	0.0216555290821691	0.327554754765103	34.5092505683435	11.2586954442638
ENSG00000183729.3	chr8	53850991	53853677	protein_coding	NPBWR1	46	42	60	23	12	22	34.0292550400388	-1.35115607759876	0.445681050323573	-3.03166597865848	0.0024320816805383	0.0218062021833937	0.39197781872259	48.8465730902289	19.2119369898487
ENSG00000243323.1	chr1	202137179	202158583	pseudogene	PTPRVP	39	69	74	24	31	23	42.5187450841079	-1.17945741028576	0.389050849752066	-3.03162789912272	0.00243238848154923	0.0218062021833937	0.44151751924772	58.913995352458	26.1234948157578
ENSG00000167083.2	chr17	47280153	47287936	protein_coding	GNGT2	6	8	5	19	22	30	14.8538204655835	1.91180275865752	0.630729875051569	3.03109593231367	0.00243667816228784	0.0218356507813101	3.76278995647756	6.24895208440573	23.4586888467613
ENSG00000189229.10	chr3	6532166	6777816	lincRNA	AC069277.2	8	18	21	40	37	46	28.0861796119436	1.4312026564689	0.472393420591446	3.02968372141383	0.00244809957435712	0.0219181860539435	2.69671424636932	15.0973718012511	41.074987422636
ENSG00000272108.1	chr5	140498262	140500347	lincRNA	AC005754.8	1	2	0	8	11	18	6.53669187515317	3.62359514594701	1.19633750220189	3.02890709292127	0.00245440150240783	0.0219569171634818	12.3256783740367	0.981927503922277	12.0914562463841
ENSG00000205642.5	chrX	8432871	8434550	protein_coding	VCX3B	9	17	27	0	2	5	9.62272306045997	-2.9184972012881	0.963581652958568	-3.02880113203399	0.00245526246869728	0.0219569171634818	0.132264958545568	17.0578269168145	2.18761920410548
ENSG00000260015.1	chr16	71573737	71575728	sense_intronic	RP11-510M2.5	7	14	2	38	27	25	19.0623719872232	2.02185794393454	0.668595127800377	3.02403930250926	0.00249424033357108	0.0222049720150894	4.06106450798176	7.5050368083333	30.6197071661132
ENSG00000204682.5	chr10	21781587	21786191	protein_coding	CASC10	9	15	10	27	46	28	22.3844923380585	1.59999753574013	0.529765036063066	3.02020221574166	0.00252605970913904	0.022451453390307	3.03142795505011	11.0789637086963	33.6900209674206
ENSG00000251537.4	chr17	15474805	15554967	protein_coding	RP11-385D13.1	5	11	1	21	13	56	17.3710068435364	2.40001225066149	0.796153366983713	3.014509955229	0.0025739476368703	0.0227746156746045	5.2780764617481	5.53077807038039	29.2112356166924
ENSG00000260293.1	chr16	2526559	2527062	sense_intronic	RP11-715J22.6	23	46	59	11	19	14	27.9097878974621	-1.49939398669044	0.499931102914478	-2.99920124583035	0.00270688446674943	0.0236808801718728	0.353701934159865	41.2148888760944	14.6046869188299
ENSG00000224259.1	chr1	159931008	159948851	lincRNA	RP11-48O20.4	34	19	69	62	96	152	70.6376194131498	1.33261503528145	0.444501867167156	2.99799648486137	0.00271760807847165	0.0237651272246549	2.51858781727797	40.21076071744	101.06447810886
ENSG00000129521.9	chr14	34393437	34931980	protein_coding	EGLN3	1860	1159	677	485	350	407	838.808503675801	-1.58454603223444	0.528610625813554	-2.99756750026687	0.00272143584422652	0.0237890274862778	0.333429571875898	1258.11439751644	419.502609835159
ENSG00000142224.11	chr1	206972215	207016324	protein_coding	IL19	8	11	8	17	32	40	18.9575271044475	1.71895112802428	0.57456326677087	2.99175256657989	0.00277380983854857	0.0241787651831123	3.29196986219248	8.85475510323598	29.060299105659
ENSG00000175697.6	chr3	119883492	120003941	protein_coding	GPR156	2	4	7	12	23	26	12.0689467733068	2.2459418416275	0.751413446384777	2.98895614981772	0.00279932303408133	0.0243523173953649	4.7434667736773	4.1742599909153	19.9636335556984
ENSG00000260366.1	chr19	49429428	49429701	sense_overlapping	CTD-2639E6.4	8	19	20	2	3	2	8.71308128589949	-2.69723775400621	0.903630600550064	-2.98488979054531	0.00283680511740277	0.024599605748715	0.154187984180859	15.0869680711428	2.33919450065621
ENSG00000223791.1	chr3	23845515	23848396	antisense	UBE2E1-AS1	0	1	3	13	18	8	7.2169429491257	3.3490935839293	1.12480254709132	2.97749466569922	0.00290614701643867	0.0251007475414263	10.1900807855944	1.25268483164637	13.181201066605
ENSG00000006747.10	chr7	12610203	12693228	protein_coding	SCIN	90	74	62	25	39	45	55.7199882130126	-1.06641998199538	0.359494976799745	-2.96643917388983	0.0030126994746383	0.0259180412839924	0.477502442537389	75.5822965651879	35.8576798608373
ENSG00000184348.2	chr6	27805658	27806117	protein_coding	HIST1H2AK	15	31	40	87	59	52	47.6201755226618	1.27630187314341	0.431639275901226	2.95687149988517	0.00310777604069843	0.0266515710893519	2.42217293644533	27.6651665867116	67.5751844586119
ENSG00000138109.9	chr10	96698415	96749147	protein_coding	CYP2C9	18	30	16	0	6	6	12.3505926094848	-2.42561415438028	0.820606454705682	-2.95587993546828	0.00311778433508032	0.0267163136378669	0.186130430414379	20.8948388556379	3.80634636333181
ENSG00000174236.2	chr12	27849428	27850566	protein_coding	REP15	27	23	25	52	66	47	40.1451214403403	1.15447839012094	0.391205945003404	2.95107578212006	0.00316669211325568	0.0270713557486857	2.226038261432	24.9399253966282	55.3503174840525
ENSG00000149090.7	chr11	35453370	35551848	protein_coding	PAMR1	13	9	10	27	24	48	21.6643263884465	1.61723065701779	0.548396649780778	2.9490162962598	0.00318787165789154	0.0272095989778637	3.0678557666535	10.7315159797608	32.5971367971323
ENSG00000169071.10	chr9	94325373	94712444	protein_coding	ROR2	9	11	21	30	38	44	25.2050116395603	1.47169249846247	0.499420713356672	2.94679907961974	0.00321081753507095	0.0273624611194615	2.77347072710266	13.3309836122004	37.0790396669201
ENSG00000268670.1	chr19	4061613	4062747	sense_intronic	CTD-2622I13.3	50	43	29	14	10	20	27.725285594398	-1.47803432558981	0.501872076555535	-2.94504196315106	0.00322910864508717	0.0274860007702269	0.358977586513327	40.8477678800066	14.6028033087894
ENSG00000145283.7	chr4	87744621	87770416	protein_coding	SLC10A6	20	22	20	36	69	43	34.8142481000474	1.26840070193692	0.431347619840206	2.9405533810684	0.00327626544156796	0.0278220102816387	2.40894374264176	20.4573615012731	49.1711346988216
ENSG00000253159.1	chr5	140810185	140892546	protein_coding	PCDHGA12	1	2	0	12	9	13	6.18518261975569	3.53180533217775	1.20201317148694	2.93824178965425	0.00330079485034995	0.0279805507914685	11.5658976245773	0.981927503922277	11.3884377355891
ENSG00000269959.1	chr19	52188616	52196709	lincRNA	hsa-mir-125a	20	34	34	7	10	11	18.895416618945	-1.62420829945817	0.553182289303559	-2.93611767922469	0.00332348216760935	0.0281459824568662	0.324387852527496	28.5425923913786	9.24824084651139
ENSG00000259985.1	chr18	29265618	29266786	antisense	RP11-549B18.1	30	30	18	73	51	54	43.1737075799434	1.21852051747078	0.415094851819146	2.93552307895566	0.00332985840054154	0.0281889960662907	2.32707953081724	25.9806713356546	60.3667438242323
ENSG00000253785.1	chr5	172402514	172403377	pseudogene	CTC-308K20.3	73	8	21	7	3	10	21.4081298492834	-2.4368099985321	0.830176229609803	-2.93529242541363	0.00333233482580685	0.0281989751166701	0.184691580039221	36.1710821099528	6.64517758861402
ENSG00000183346.6	chr10	63422719	63526524	protein_coding	C10orf107	15	16	16	1	2	5	9.03243921933074	-2.56636632659082	0.875523312710553	-2.93123699772831	0.00337615105841382	0.028481032084779	0.168828886389617	15.5061090612284	2.55876937743311
ENSG00000236090.2	chr2	42046887	42047894	pseudogene	LDHAP3	69	16	2	1	2	8	17.303601225821	-3.13349970191816	1.06970533253871	-2.9293110977408	0.00339714230424953	0.0286136819432739	0.113952169585404	31.1295959912141	3.47760646042798
ENSG00000272954.1	chr22	22016223	22016652	sense_intronic	KB-1440D3.13	44	124	92	34	37	47	61.2017376375828	-1.09187134888178	0.372903853246758	-2.92802377710821	0.00341123957196243	0.0287101654292469	0.469152432659069	83.2491098648305	39.1543654103352
ENSG00000113209.6	chr5	140514800	140517703	protein_coding	PCDHB5	2	2	1	11	11	16	7.13061951932981	2.93156654898025	1.00227762780088	2.92490470470988	0.0034456172055076	0.0289658442912517	7.62938384708622	1.66889032762257	12.592348711037
ENSG00000240033.1	chr3	166552809	166562744	lincRNA	RP11-12K11.2	11	21	20	2	3	5	10.0346542626197	-2.35485336313186	0.805190320557306	-2.92459223988432	0.00344907843465059	0.0289725254980255	0.19548727928161	16.8112769415883	3.25803158365108
ENSG00000132321.12	chr2	237232794	237416185	protein_coding	IQCA1	25	32	32	55	53	71	44.3526364732843	1.02929369275341	0.35255348458773	2.91953912739523	0.00350549384784453	0.0293896168238849	2.04102477232341	29.1562647061487	59.5490082404199
ENSG00000157017.11	chr3	10327359	10334631	protein_coding	GHRL	18	44	34	44	78	86	49.5586188496038	1.14016276060777	0.390603116339902	2.91898019476015	0.00351178534596347	0.0294310093918751	2.20405887316163	30.8538951281587	68.2633425710489
ENSG00000238258.1	chr10	33500205	33502732	antisense	RP11-342D11.2	0	0	3	4	13	25	7.17717461691249	3.79317373225585	1.2996316418885	2.91865295518965	0.00351547361080898	0.0294505616948689	13.8630590195045	0.947316421316034	13.4070328125089
ENSG00000105696.4	chr19	18718240	18731849	protein_coding	TMEM59L	10	28	9	45	44	39	29.0938704558327	1.50037850188215	0.514696509863924	2.91507417114373	0.00355604018779927	0.0297216574311792	2.82916928120168	15.1041715858135	43.0835693258518
ENSG00000102349.10	chrX	56258854	56314322	protein_coding	KLF8	14	9	14	29	31	43	23.2353107302361	1.47501786049619	0.506919820676955	2.90976560854616	0.00361699903533081	0.0301615525851013	2.779870854141	12.3657952247771	34.1048262356951
ENSG00000189056.9	chr7	103112231	103629963	protein_coding	RELN	10	14	9	0	2	0	5.74261895348479	-4.02727633023903	1.38494995537128	-2.90788581538268	0.00363881175487473	0.0303201757075087	0.0613294434759056	10.8290138411889	0.656224065780687
ENSG00000247095.2	chr11	565660	568457	lincRNA	MIR210HG	1742	1362	995	721	354	382	938.734374014273	-1.45944823270334	0.50206795129412	-2.90687391804534	0.00365060306134365	0.030383475728096	0.363632176026646	1376.71922484813	500.749523180417
ENSG00000259408.1	chr15	34147101	34149010	antisense	RP11-3D4.3	2	7	5	23	21	15	12.239906516618	2.14138323737357	0.737401668972873	2.90395767663003	0.00368477967797955	0.03058592329342	4.41184845963495	4.45882094102894	20.0209920922071
ENSG00000165023.5	chr9	93372114	93405386	protein_coding	DIRAS2	36	68	33	133	87	69	71.7951849786369	1.14605947895064	0.396023210938306	2.89391997058774	0.0038046511932656	0.0313811258604831	2.213085944674	44.548397134357	99.0419728229168
ENSG00000204128.5	chr2	231902205	231914434	protein_coding	C2orf72	88	66	64	36	40	22	53.1262691804684	-1.1386439316912	0.393628382958311	-2.89268757281609	0.00381961033671331	0.03144089099512	0.454186291722893	73.0285121968994	33.2240261640375
ENSG00000213438.2	chr10	125751426	125752185	pseudogene	RP11-47G11.3	16	35	18	6	7	4	14.0298226012508	-1.96949927142313	0.684824774135841	-2.87591708975246	0.00402855513764318	0.0329238554705242	0.255341639668041	22.3108438216436	5.74880138085802
ENSG00000139679.11	chr13	48963707	49018840	protein_coding	LPAR6	12	21	44	48	74	63	43.0760382459411	1.30250125251227	0.452947154673519	2.87561416176927	0.00403242295286716	0.0329430763867504	2.46656148854701	24.7609989953782	61.391077496504
ENSG00000162374.12	chr1	50513686	50669458	protein_coding	ELAVL4	22	46	22	2	14	7	18.3199754986882	-1.95227495393223	0.680233810445787	-2.87000575971492	0.00410464322160624	0.0334701695492402	0.258408430974433	29.1601289966017	7.47982200077478
ENSG00000248347.3	chr8	48001195	48110484	pseudogene	RP11-1134I14.2	41	70	58	17	32	27	39.9940313141536	-1.12877456888382	0.39337386660479	-2.86947015221491	0.00411160136289595	0.0334771270338515	0.457303996091686	54.9093908822927	25.0786717460146
ENSG00000236473.1	chr17	39604435	39610307	pseudogene	KRT43P	4	32	49	90	120	272	91.4071209081544	2.54196577612031	0.885866282791604	2.86946893171043	0.00411161723083221	0.0334771270338515	5.8238200406171	26.7293867451123	156.084855071197
ENSG00000233503.1	chr6	7481327	7482827	pseudogene	HNRNPLP1	27	8	0	1	0	0	6.41812295201694	-5.11014274135378	1.78473816194055	-2.86324506884389	0.004193260966945	0.0340395046965565	0.0289530121591272	12.4650957307063	0.37115017332763
ENSG00000168772.9	chr4	105389469	105416058	protein_coding	CXXC4	42	27	15	9	8	6	18.1872299357741	-1.87512259211363	0.656121069555149	-2.857891141013	0.00426466669059198	0.0345803999452442	0.272603767846507	28.5715378824869	7.80292198906117
ENSG00000273118.1	chr2	213446081	213886269	sense_overlapping	AC079610.1	2	5	1	16	15	14	8.86649260626011	2.53629522217478	0.887973439708389	2.85627374508826	0.00428645387805441	0.0347440989272661	5.80097427746111	2.58499555861356	15.1479896539066
ENSG00000248300.1	chr4	11742572	11771092	lincRNA	RP11-74M11.2	2	3	0	12	10	17	7.30007623832675	2.97384810421135	1.04457273270261	2.84695168762174	0.0044140060623547	0.0356450262880082	7.85628956017745	1.65848659751422	12.9416658791393
ENSG00000254126.2	chr2	107103824	107123396	pseudogene	CD8BP	13	15	12	2	3	1	7.61409309780567	-2.71098563582154	0.95313902463238	-2.84427094658846	0.00445131778020507	0.0358929820711081	0.152725658313077	13.1952707226201	2.03291547299125
ENSG00000206014.5	chr8	11786101	11787072	pseudogene	OR7E161P	7	7	6	18	30	21	14.7932350926737	1.7984163074094	0.632335570002911	2.84408531280491	0.00445391206240129	0.035900579758176	3.47838182543913	6.63054649777569	22.9559236875718
ENSG00000232721.1	chr1	149230716	149232554	lincRNA	RP11-403I13.5	45	105	88	26	36	50	56.6655506319399	-1.05681681142232	0.371823498394643	-2.84225396185329	0.00447957921440747	0.036067334534379	0.480691496913533	76.5552121900611	36.7758890738187
ENSG00000223125.1	chr17	39624208	39624398	snRNA	RNU2-32P	2	6	8	22	23	17	13.0096964960023	2.01317881186612	0.709663097943477	2.83680920946867	0.00455668321111827	0.036512272441302	4.0367068256897	5.10076895201464	20.91862403999
ENSG00000260416.1	chr20	61758847	61760811	lincRNA	RP5-963E22.5	4	1	7	20	18	18	11.4212893414978	2.24305464924555	0.791627551757571	2.83347218558212	0.00460453149067605	0.036773639773569	4.73398340676562	4.00053612644754	18.842042556548
ENSG00000253404.1	chr5	138080123	138088998	antisense	AC034243.1	9	8	10	17	36	31	18.2788104123099	1.63548253657102	0.577455247667303	2.83222387046917	0.00462254721842025	0.0368768625563475	3.10691449239912	8.94138483638396	27.6162359882358
ENSG00000171847.6	chr12	8373856	8380214	protein_coding	FAM90A1	26	33	23	9	11	3	17.4296477702649	-1.79221656541907	0.634177579296321	-2.8260484506685	0.00471261353160727	0.0374715714070097	0.288728101416279	26.9908745357925	7.86842100473732
ENSG00000257335.4	chr7	141607613	141806547	protein_coding	MGAM	25	32	32	47	85	53	45.3613170572346	1.07766602836991	0.381415120113379	2.82544128835155	0.00472155399914106	0.0375152065650217	2.11061878842318	29.1562647061487	61.5663694083206
ENSG00000241081.1	chr14	77352720	77353093	pseudogene	RP11-488C13.1	125	22	48	18	24	22	44.7837668469602	-1.67477984875208	0.593059044523418	-2.82396814316849	0.00474330991876749	0.0376503262700828	0.313213901579124	68.2740031760257	21.2935305178947
ENSG00000154188.5	chr8	108261721	108510283	protein_coding	ANGPT1	44	43	33	13	22	7	27.0355412563466	-1.49461913305486	0.529490918460159	-2.82274743710702	0.00476140643024901	0.0377305218608599	0.354874512437955	39.8837123421917	14.1873701705015
ENSG00000171658.4	chr3	185677732	185698658	pseudogene	RP11-443P15.2	21	38	16	42	53	76	40.3534046567754	1.2018907157428	0.426636332440022	2.81713165137374	0.00484546594510168	0.0382341395980409	2.30040952390767	24.4513581880653	56.2554511254855
ENSG00000160856.16	chr1	157644111	157670647	protein_coding	FCRL3	9	11	14	20	45	32	21.5547762305132	1.52475811011152	0.541438440754908	2.81612459578157	0.00486068119250941	0.0383263653825914	2.87738468202611	11.1205786291297	31.9889738318967
ENSG00000250961.1	chr5	56690887	56829251	antisense	CTD-2023N9.1	18	19	8	39	44	35	27.3205806968605	1.40679978511535	0.49959379841284	2.81588720593533	0.0048642741215457	0.038340783799532	2.65148352646726	15.0096092184948	39.6315521752262
ENSG00000270937.1	chr6	1026729	1027460	lincRNA	RP5-856G1.1	7	0	5	13	20	33	12.8357981545172	2.39998896730067	0.852420208929339	2.81549984639045	0.00487014202256515	0.0383731168572746	5.27799128063667	4.1771954850247	21.4944008240097
ENSG00000151025.9	chr10	25463991	25891155	protein_coding	GPR158	34	46	29	17	10	2	23.0140267548074	-1.83472861253692	0.651726661174783	-2.81518115160379	0.00487497455902672	0.038397271526716	0.280344250512147	35.8248221788118	10.2032313308031
ENSG00000123500.5	chr6	116440086	116479910	protein_coding	COL10A1	16	51	36	11	13	8	21.8394887351616	-1.61898511875644	0.576611956177008	-2.80775502729854	0.00498881609850952	0.0391661714728	0.325564405536625	32.8806369148251	10.7983405554981
ENSG00000239028.1	chr9	69821760	69821841	miRNA	AL359955.1	3	3	3	20	17	9	9.36720648838247	2.40294478925422	0.857754653770426	2.80143602683076	0.00508757271023525	0.0398838537395823	5.28881601808346	2.97699370209187	15.7574192746731
ENSG00000207697.1	chr4	24521815	24521913	miRNA	MIR573	59	57	44	30	10	22	37.1769940089637	-1.3378957460689	0.47767205291305	-2.80086669904558	0.00509655666876497	0.0399398748535635	0.395597236728925	53.200223880566	21.1537641373614
ENSG00000196890.3	chr1	228645808	228646259	protein_coding	HIST3H2BB	8	19	25	41	42	43	29.4168447253783	1.325866263643	0.473593321978559	2.79958817430922	0.00511678399364708	0.0400694893570972	2.50683364919102	16.6658287733362	42.1678606774205
ENSG00000257302.1	chr12	71065698	71066636	pseudogene	FAHD2P1	30	49	45	51	75	121	60.45267128886	1.00015348271026	0.358213960376171	2.79205612662324	0.00523742704933238	0.040735335436307	2.00021278353417	40.3085189237752	80.5968236539449
ENSG00000184838.10	chr5	119799973	120023027	protein_coding	PRR16	11	24	9	0	4	2	8.08944740732255	-2.86123133116145	1.02601734114004	-2.78867736093257	0.00529237598625679	0.0410305467560993	0.137620631000633	14.2538886277538	1.92500618689129
ENSG00000176049.11	chr5	146967990	147162338	protein_coding	JAKMIP2	26	12	16	3	3	6	11.1515968602142	-2.20449420678751	0.794474362430677	-2.77478331716446	0.00552384974765893	0.0424015467560495	0.216960722528904	18.3677329357848	3.93546078464367
ENSG00000174885.8	chr11	278365	285359	protein_coding	NLRP6	69	145	124	26	69	71	81.5408838987548	-1.0092299988907	0.363883530045347	-2.77349732966737	0.00554572955175979	0.0425094352343182	0.496811337152682	109.046322057345	54.0354457401641
ENSG00000260918.1	chr4	47433977	47440976	sense_overlapping	RP11-731J8.2	4	34	14	3	3	1	9.34608214836904	-2.78853495699094	1.00635190916186	-2.77093423444029	0.00558957150459939	0.0427700628050878	0.14473292328628	16.2880986504192	2.40406564631888
ENSG00000125845.6	chr20	6748311	6760927	protein_coding	BMP2	16	12	3	50	42	18	24.2010124116055	1.85303818653103	0.669278883982422	2.76870857706561	0.00562789496741605	0.0430178633615611	3.61260166088448	10.5507882774658	37.8512365457452
ENSG00000214518.3	chr17	39210750	39211482	protein_coding	KRTAP2-2	3	2	0	13	9	16	7.20136693117856	2.91816002330621	1.05542928299848	2.76490340974403	0.00569396532533917	0.043324776080163	7.55881470296648	1.72430887044551	12.6784249919116
ENSG00000225530.1	chr13	90013414	90015478	pseudogene	SP3P	40	32	19	7	1	15	19.0697178952641	-2.01438339409124	0.729751893066578	-2.76036748000249	0.00577363765851886	0.043762441561658	0.247519931183575	30.6190871293701	7.52034866115813
ENSG00000102802.5	chr13	31480328	31499709	protein_coding	MEDAG	1	1	6	13	13	20	8.89359058517842	2.54996809542883	0.924502032514175	2.75820712745673	0.00581193587868321	0.044006682431939	5.85621327474984	2.57119193622401	15.2159892341328
ENSG00000178568.9	chr2	212240446	213403565	protein_coding	ERBB4	1	4	0	10	10	19	7.20229395619844	2.98645732609878	1.08291008815641	2.75780728128874	0.00581904932410631	0.0440451970958392	7.92525483789784	1.59266432458294	12.8119235878139
ENSG00000174083.13	chr17	8706041	8770994	protein_coding	PIK3R6	6	23	15	21	53	49	27.0894816911994	1.5122866837811	0.550123754228019	2.7489936076352	0.00597785520216613	0.0449186623092227	2.85261823374635	13.9871996437475	40.1917637386514
ENSG00000101850.8	chrX	9693386	9754337	protein_coding	GPR143	15	19	31	0	9	0	12.0559023474063	-2.83200303989002	1.03047483452312	-2.74825055888008	0.00599142041697761	0.0449428916400899	0.140437191964673	21.1587963987995	2.95300829601309
ENSG00000207563.1	chr9	97847490	97847586	miRNA	MIR23B	15	92	84	21	20	23	40.7937128650724	-1.49825531651322	0.546220749953134	-2.74294837140802	0.00608902581892147	0.0456120717238823	0.353981209275425	60.1866137961636	21.4008119339811
ENSG00000226900.1	chr10	134325130	134331695	lincRNA	RP11-432J24.5	24	40	37	8	16	14	22.6568911539495	-1.38751360887958	0.50862310445475	-2.7279799063926	0.00637234895608964	0.0472297118570204	0.382222971366081	32.8068820077231	12.506900300176
ENSG00000258445.3	chr14	61246696	61247313	pseudogene	RP11-307P22.1	45	17	28	4	8	15	19.7200730130395	-1.79791537855067	0.660092981646749	-2.72373048727979	0.00645491576591328	0.0477602228495273	0.287589841459324	30.7364636546713	8.70368237140764
ENSG00000223806.3	chr21	40110945	40119384	lincRNA	LINC00114	4	8	0	17	15	28	11.8673781151164	2.33438501930723	0.857267254160121	2.72305399276479	0.00646814859061802	0.0478355192691482	5.04335933350863	3.92771001568911	19.8070462145437
ENSG00000261546.1	chr16	89179583	89181687	antisense	CTD-2555A7.3	1	4	4	9	15	22	8.92796177413528	2.37254137495412	0.872644988351496	2.71879333133634	0.00655205318696042	0.0484130118346946	5.17852550813414	2.85575288633765	15.0001706619329
ENSG00000213979.3	chr20	36073135	36073936	pseudogene	RPL7AP14	12	22	16	5	1	4	9.81686324180692	-2.2704312053907	0.835883761950963	-2.71620446375401	0.00660351222603722	0.0486773826947133	0.207267927132411	16.2247474734255	3.40897901018833
ENSG00000254982.1	chr17	35500531	35501387	pseudogene	HMGB1P24	61	18	33	13	10	14	25.4768613344264	-1.63221846284795	0.601626057945152	-2.71301158135135	0.00666747762890548	0.0490324725393384	0.322591769840258	38.5597436993809	12.393978969472
ENSG00000259796.1	chr14	62577593	62579268	sense_overlapping	RP11-355I22.7	5	7	4	12	27	21	12.500653699655	1.91304770679902	0.706302479092576	2.70853885329245	0.00675801988003113	0.0495641343276937	3.76603839083525	5.2566208503751	19.744686548935
ENSG00000226243.1	chr20	43095204	43095482	pseudogene	RPL37AP1	89	35	18	12	19	15	32.344939909782	-1.68514012616353	0.622324890361153	-2.70781412131145	0.00677279435086836	0.0496389861850659	0.310972707683424	49.4077636997415	15.2821161198225
ENSG00000226693.1	chr1	219054942	219055992	pseudogene	RP11-412H9.1	1	1	3	9	10	16	6.57290592319971	2.81971243413255	1.04280767466142	2.7039621040841	0.00685181028751532	0.0499821045176218	7.06021654907875	1.62387551490798	11.5219363314914
